# Supplementary material for: USP7 reduces the level of nuclear DICER, impairing DNA damage response and promoting cancer progression
Source: Mol Oncol. 2023 Nov 2;18(1):170–89. doi: 10.1002/1878-0261.13543 (PMC10766207; doi:10.1002/1878-0261.13543)
Supplement: Supplementary file 7 — Table S2. The list of proteins interacted with DICER by the MS analysis. [file MOL2-18-170-s002.xlsx]

## Sheet: Table.S2
Protein Group	Protein ID	Accession	-10lgP	Coverage (%)	Coverage (%) (IP:HA-Flag-Dicer)	Coverage (%) (IP:IgG)	Intensity (IP:HA-Flag-Dicer)	Intensity (IP:IgG)	#Peptides	#Unique	#Spec (IP:HA-Flag-Dicer)	#Spec (IP:IgG)	PTM	Avg. Mass	Description
1	3	sp|P04264|K2C1_HUMAN	464.73	82	73	76	13200000000	5000000000	189	115	207	361	Carbamidomethylation; Acetylation (Protein N-term); Oxidation (M); Deamidation (NQ)	66039	Keratin type II cytoskeletal 1 OS=Homo sapiens OX=9606 GN=KRT1 PE=1 SV=6
7	25	tr|A0A0D9SGF6|A0A0D9SGF6_HUMAN	445.61	54	54	3	8920000000	1640000	177	177	256	7	Carbamidomethylation; Oxidation (M); Deamidation (NQ)	287604	Spectrin alpha chain non-erythrocytic 1 OS=Homo sapiens OX=9606 GN=SPTAN1 PE=1 SV=1
10	28	sp|Q01082|SPTB2_HUMAN	440.68	51	51	2	4330000000	1560000	138	117	204	5	Carbamidomethylation; Deamidation (NQ)	274608	Spectrin beta chain non-erythrocytic 1 OS=Homo sapiens OX=9606 GN=SPTBN1 PE=1 SV=2
6	18	sp|Q96PV0|SYGP1_HUMAN	436.99	64	64	6	191000000		128	2	268	6	Carbamidomethylation; Oxidation (M); Deamidation (NQ)	148284	Ras/Rap GTPase-activating protein SynGAP OS=Homo sapiens OX=9606 GN=SYNGAP1 PE=1 SV=4
8	19	tr|A0A0A0MQZ2|A0A0A0MQZ2_HUMAN	432.77	63	63	7	7390000		123	1	251	6	Carbamidomethylation; Oxidation (M); Deamidation (NQ)	141961	Ras/Rap GTPase-activating protein SynGAP (Fragment) OS=Homo sapiens OX=9606 GN=SYNGAP1 PE=1 SV=1
9	21	tr|B7ZCA0|B7ZCA0_HUMAN	432.31	62	62	6	138000000		124	4	241	6	Carbamidomethylation; Oxidation (M); Deamidation (NQ)	144167	Ras/Rap GTPase-activating protein SynGAP (Fragment) OS=Homo sapiens OX=9606 GN=SYNGAP1 PE=1 SV=6
4	7	sp|P35527|K1C9_HUMAN	427.25	78	64	77	8830000000	2400000000	146	142	103	220	Oxidation (M); Deamidation (NQ)	62064	Keratin type I cytoskeletal 9 OS=Homo sapiens OX=9606 GN=KRT9 PE=1 SV=3
3	1	sp|P35908|K22E_HUMAN	415.21	95	89	83	5590000000	2430000000	184	130	150	297	Carbamidomethylation; Acetylation (Protein N-term); Oxidation (M); Deamidation (NQ)	65433	Keratin type II cytoskeletal 2 epidermal OS=Homo sapiens OX=9606 GN=KRT2 PE=1 SV=2
2	48	sp|P13645|K1C10_HUMAN	404.36	74	62	74	8040000000	4530000000	175	103	179	310	Carbamidomethylation; Acetylation (Protein N-term); Oxidation (M); Deamidation (NQ)	58827	Keratin type I cytoskeletal 10 OS=Homo sapiens OX=9606 GN=KRT10 PE=1 SV=6
12	6	sp|Q13885|TBB2A_HUMAN	400.97	80	80	31	616000000		86	3	180	18	Carbamidomethylation; Oxidation (M); Deamidation (NQ)	49907	Tubulin beta-2A chain OS=Homo sapiens OX=9606 GN=TUBB2A PE=1 SV=1
13	5	sp|Q9BVA1|TBB2B_HUMAN	399.84	80	80	31	119000000		86	2	177	18	Carbamidomethylation; Oxidation (M); Deamidation (NQ)	49953	Tubulin beta-2B chain OS=Homo sapiens OX=9606 GN=TUBB2B PE=1 SV=1
30	36	sp|O15020|SPTN2_HUMAN	397.59	41	41	1	2540000000	337000	96	78	142	1	Carbamidomethylation; Oxidation (M); Deamidation (NQ)	271323	Spectrin beta chain non-erythrocytic 2 OS=Homo sapiens OX=9606 GN=SPTBN2 PE=1 SV=3
18	79	sp|Q00610|CLH1_HUMAN	394.12	54	54	11	4840000000	10800000	108	108	154	21	Carbamidomethylation; Acetylation (Protein N-term); Oxidation (M); Deamidation (NQ)	191613	Clathrin heavy chain 1 OS=Homo sapiens OX=9606 GN=CLTC PE=1 SV=5
18	80	tr|A0A087WVQ6|A0A087WVQ6_HUMAN	394.12	53	53	11	4840000000	10800000	108	108	154	21	Carbamidomethylation; Acetylation (Protein N-term); Oxidation (M); Deamidation (NQ)	192057	Clathrin heavy chain OS=Homo sapiens OX=9606 GN=CLTC PE=1 SV=1
15	13	sp|P68371|TBB4B_HUMAN	389.77	78	78	28	228000000		87	1	174	15	Carbamidomethylation; Oxidation (M); Deamidation (NQ)	49831	Tubulin beta-4B chain OS=Homo sapiens OX=9606 GN=TUBB4B PE=1 SV=1
20	8	sp|P04350|TBB4A_HUMAN	388.97	79	79	23	444000000		83	6	160	12	Carbamidomethylation; Oxidation (M); Deamidation (NQ)	49586	Tubulin beta-4A chain OS=Homo sapiens OX=9606 GN=TUBB4A PE=1 SV=2
43	43	sp|Q01484|ANK2_HUMAN	388.57	21	21	0	1950000000	247000	77	51	110	1	Carbamidomethylation; Deamidation (NQ)	433719	Ankyrin-2 OS=Homo sapiens OX=9606 GN=ANK2 PE=1 SV=4
33	20	sp|P78352|DLG4_HUMAN	386.3	64	64	2	6950000000	667000	79	67	141	1	Carbamidomethylation; Acetylation (Protein N-term); Oxidation (M); Deamidation (NQ)	80495	Disks large homolog 4 OS=Homo sapiens OX=9606 GN=DLG4 PE=1 SV=3
17	16	sp|P07437|TBB5_HUMAN	385.67	76	76	28	476000000		83	5	165	16	Carbamidomethylation; Oxidation (M); Deamidation (NQ)	49671	Tubulin beta chain OS=Homo sapiens OX=9606 GN=TUBB PE=1 SV=2
25	71	sp|P35580|MYH10_HUMAN	375.48	51	51	5	1460000000	493000	110	82	144	10	Carbamidomethylation; Oxidation (M); Deamidation (NQ)	228997	Myosin-10 OS=Homo sapiens OX=9606 GN=MYH10 PE=1 SV=3
36	76	sp|Q9UPY3|DICER_HUMAN	369.72	51	51	7	1150000000	4140000	94	94	110	15	Carbamidomethylation; Deamidation (NQ)	218680	Endoribonuclease Dicer OS=Homo sapiens OX=9606 GN=DICER1 PE=1 SV=3
69	35	sp|Q5JU85|IQEC2_HUMAN	361.33	43	43	0	1460000000		58	52	78	0	Carbamidomethylation; Acetylation (Protein N-term); Oxidation (M); Deamidation (NQ)	162782	IQ motif and SEC7 domain-containing protein 2 OS=Homo sapiens OX=9606 GN=IQSEC2 PE=1 SV=2
49	94	sp|Q9Y4I1|MYO5A_HUMAN	360.31	40	40	0	2380000000		83	83	107	0	Carbamidomethylation; Acetylation (Protein N-term); Oxidation (M)	215403	Unconventional myosin-Va OS=Homo sapiens OX=9606 GN=MYO5A PE=1 SV=2
54	40	sp|Q13224|NMDE2_HUMAN	359.11	35	35	1	2290000000	190000	59	54	98	1	Carbamidomethylation; Oxidation (M); Deamidation (NQ)	166367	Glutamate receptor ionotropic NMDA 2B OS=Homo sapiens OX=9606 GN=GRIN2B PE=1 SV=3
40	68	tr|B7Z2T4|B7Z2T4_HUMAN	358.75	56	56	0	1820000000		70	44	116	0	Carbamidomethylation; Deamidation (NQ)	95000	Disks large homolog 2 OS=Homo sapiens OX=9606 GN=DLG2 PE=1 SV=1
42	84	sp|Q9C0H9|SRCN1_HUMAN	357.8	51	51	0	2110000000		80	51	115	0	Carbamidomethylation; Oxidation (M); Deamidation (NQ)	127105	SRC kinase signaling inhibitor 1 OS=Homo sapiens OX=9606 GN=SRCIN1 PE=1 SV=4
42	85	tr|A0A087X165|A0A087X165_HUMAN	357.8	50	50	0	2110000000		80	51	115	0	Carbamidomethylation; Oxidation (M); Deamidation (NQ)	130462	SRC kinase-signaling inhibitor 1 OS=Homo sapiens OX=9606 GN=SRCIN1 PE=1 SV=1
58	37	tr|A0A075B6E9|A0A075B6E9_HUMAN	357.77	40	40	0	2120000000		58	48	93	0	Carbamidomethylation; Acetylation (Protein N-term); Oxidation (M); Deamidation (NQ)	167990	Leucine-rich repeat-containing protein 7 OS=Homo sapiens OX=9606 GN=LRRC7 PE=1 SV=1
56	131	sp|Q12955|ANK3_HUMAN	356.1	17	17	0	659000000		67	44	92	0	Carbamidomethylation; Acetylation (Protein N-term); Deamidation (NQ)	480416	Ankyrin-3 OS=Homo sapiens OX=9606 GN=ANK3 PE=1 SV=3
61	32	sp|P13637|AT1A3_HUMAN	355.35	49	49	1	1780000000		56	28	86	1	Carbamidomethylation; Oxidation (M); Deamidation (NQ)	111748	Sodium/potassium-transporting ATPase subunit alpha-3 OS=Homo sapiens OX=9606 GN=ATP1A3 PE=1 SV=3
63	54	sp|P26232|CTNA2_HUMAN	352.56	63	63	0	1920000000		59	46	85	0	Carbamidomethylation; Acetylation (Protein N-term); Oxidation (M); Deamidation (NQ)	105313	Catenin alpha-2 OS=Homo sapiens OX=9606 GN=CTNNA2 PE=1 SV=5
46	10	sp|Q71U36|TBA1A_HUMAN	351.14	75	75	30	16400000	472000	62	1	99	11	Carbamidomethylation; Oxidation (M); Deamidation (NQ)	50136	Tubulin alpha-1A chain OS=Homo sapiens OX=9606 GN=TUBA1A PE=1 SV=1
65	65	sp|P63010|AP2B1_HUMAN	350.7	60	60	2	1220000000	843000	65	35	83	2	Carbamidomethylation; Oxidation (M); Deamidation (NQ)	104553	AP-2 complex subunit beta OS=Homo sapiens OX=9606 GN=AP2B1 PE=1 SV=1
92	45	sp|Q9UPA5|BSN_HUMAN	349.36	17	17	0	857000000		54	51	68	0	Carbamidomethylation; Deamidation (NQ)	416475	Protein bassoon OS=Homo sapiens OX=9606 GN=BSN PE=1 SV=4
26	47	sp|Q13509|TBB3_HUMAN	349.36	76	76	20	348000000		71	10	147	10	Carbamidomethylation; Oxidation (M); Deamidation (NQ)	50433	Tubulin beta-3 chain OS=Homo sapiens OX=9606 GN=TUBB3 PE=1 SV=2
53	15	sp|P68366|TBA4A_HUMAN	348.04	75	75	24	417000000	1040000	61	7	90	8	Carbamidomethylation; Oxidation (M); Deamidation (NQ)	49924	Tubulin alpha-4A chain OS=Homo sapiens OX=9606 GN=TUBA4A PE=1 SV=1
39	60	tr|A0A0U1RQP1|A0A0U1RQP1_HUMAN	346.91	60	60	0	26800000		66	1	117	0	Carbamidomethylation; Oxidation (M); Deamidation (NQ)	96397	Dynamin-1 OS=Homo sapiens OX=9606 GN=DNM1 PE=1 SV=1
73	101	sp|P20020|AT2B1_HUMAN	338.55	38	38	0	551000000		51	22	77	0	Carbamidomethylation; Oxidation (M); Deamidation (NQ)	138755	Plasma membrane calcium-transporting ATPase 1 OS=Homo sapiens OX=9606 GN=ATP2B1 PE=1 SV=3
60	78	sp|Q92796|DLG3_HUMAN	334.62	53	53	0	1320000000		56	44	87	0	Carbamidomethylation; Deamidation (NQ)	90314	Disks large homolog 3 OS=Homo sapiens OX=9606 GN=DLG3 PE=1 SV=2
93	23	sp|P35222|CTNB1_HUMAN	330.16	55	55	7	1400000000		38	31	60	6	Carbamidomethylation; Acetylation (Protein N-term); Oxidation (M); Deamidation (NQ)	85497	Catenin beta-1 OS=Homo sapiens OX=9606 GN=CTNNB1 PE=1 SV=1
155	124	sp|Q9UPX8|SHAN2_HUMAN	327.64	27	27	0	1870000000		43	40	47	0	Carbamidomethylation; Oxidation (M)	158821	SH3 and multiple ankyrin repeat domains protein 2 OS=Homo sapiens OX=9606 GN=SHANK2 PE=1 SV=3
35	146	sp|P35579|MYH9_HUMAN	325.7	40	36	14	617000000	8670000	82	54	98	30	Carbamidomethylation; Acetylation (Protein N-term); Oxidation (M); Deamidation (NQ)	226530	Myosin-9 OS=Homo sapiens OX=9606 GN=MYH9 PE=1 SV=4
55	82	tr|E7EMV2|E7EMV2_HUMAN	324.34	50	50	2	5560000000		54	47	97	1	Acetylation (Protein N-term); Oxidation (M); Deamidation (NQ)	78882	Neurofilament medium polypeptide OS=Homo sapiens OX=9606 GN=NEFM PE=1 SV=1
55	97	tr|E7ESP9|E7ESP9_HUMAN	324.34	40	40	1	5560000000		54	47	97	1	Acetylation (Protein N-term); Oxidation (M); Deamidation (NQ)	98381	Neurofilament medium polypeptide OS=Homo sapiens OX=9606 GN=NEFM PE=1 SV=1
55	103	sp|P07197|NFM_HUMAN	324.34	38	38	1	5560000000		54	47	97	1	Acetylation (Protein N-term); Oxidation (M); Deamidation (NQ)	102472	Neurofilament medium polypeptide OS=Homo sapiens OX=9606 GN=NEFM PE=1 SV=3
81	176	tr|E7EVJ5|E7EVJ5_HUMAN	322.63	47	47	0	665000000		59	38	75	0	Carbamidomethylation; Oxidation (M); Deamidation (NQ)	142577	Cytoplasmic FMR1-interacting protein 2 OS=Homo sapiens OX=9606 GN=CYFIP2 PE=1 SV=1
19	245	sp|P02533|K1C14_HUMAN	321.89	74	62	74	210000000	72500000	69	10	56	119	Carbamidomethylation; Oxidation (M); Deamidation (NQ)	51562	Keratin type I cytoskeletal 14 OS=Homo sapiens OX=9606 GN=KRT14 PE=1 SV=4
67	86	sp|O60313|OPA1_HUMAN	321.19	46	46	1	2190000000	375000	56	56	77	1	Carbamidomethylation; Deamidation (NQ)	111630	Dynamin-like 120 kDa protein mitochondrial OS=Homo sapiens OX=9606 GN=OPA1 PE=1 SV=3
67	88	tr|E5KLJ9|E5KLJ9_HUMAN	321.19	45	45	1	2190000000	375000	56	56	77	1	Carbamidomethylation; Deamidation (NQ)	113681	Dynamin-like 120 kDa protein mitochondrial OS=Homo sapiens OX=9606 GN=OPA1 PE=1 SV=1
97	104	sp|Q9ULU8|CAPS1_HUMAN	320.57	41	41	0	471000000		47	28	66	0	Carbamidomethylation; Oxidation (M); Deamidation (NQ)	152786	Calcium-dependent secretion activator 1 OS=Homo sapiens OX=9606 GN=CADPS PE=1 SV=3
90	113	tr|C9IZQ6|C9IZQ6_HUMAN	320.55	34	34	0	620000000		58	46	69	0	Carbamidomethylation; Deamidation (NQ)	191243	HCG2022551 isoform CRA_j OS=Homo sapiens OX=9606 GN=KALRN PE=1 SV=1
149	127	sp|O43426|SYNJ1_HUMAN	316.88	28	28	0	1300000000		42	42	50	0	Carbamidomethylation; Oxidation (M); Deamidation (NQ)	173102	Synaptojanin-1 OS=Homo sapiens OX=9606 GN=SYNJ1 PE=1 SV=2
149	128	tr|J3KQV8|J3KQV8_HUMAN	316.88	28	28	0	1300000000		42	42	50	0	Carbamidomethylation; Oxidation (M); Deamidation (NQ)	177548	Synaptojanin-1 OS=Homo sapiens OX=9606 GN=SYNJ1 PE=1 SV=1
157	75	sp|P17600|SYN1_HUMAN	315.32	55	55	0	2280000000		34	31	47	0	Carbamidomethylation; Oxidation (M); Deamidation (NQ)	74111	Synapsin-1 OS=Homo sapiens OX=9606 GN=SYN1 PE=1 SV=3
133	42	sp|O94856|NFASC_HUMAN	315.19	27	27	2	11000000		33	1	50	2	Carbamidomethylation; Oxidation (M); Deamidation (NQ)	150026	Neurofascin OS=Homo sapiens OX=9606 GN=NFASC PE=1 SV=4
87	130	sp|Q15149|PLEC_HUMAN	314.51	16	15	1	499000000	881000	67	58	67	8	Carbamidomethylation	531796	Plectin OS=Homo sapiens OX=9606 GN=PLEC PE=1 SV=3
127	41	tr|X6RKN2|X6RKN2_HUMAN	314.16	31	31	2	11800000		33	1	51	2	Carbamidomethylation; Oxidation (M); Deamidation (NQ)	131131	Neurofascin (Fragment) OS=Homo sapiens OX=9606 GN=NFASC PE=1 SV=1
120	90	sp|O00139|KIF2A_HUMAN	313.8	42	42	0	2040000000		35	35	58	0	Carbamidomethylation; Oxidation (M); Deamidation (NQ)	79955	Kinesin-like protein KIF2A OS=Homo sapiens OX=9606 GN=KIF2A PE=1 SV=3
68	142	sp|P42262|GRIA2_HUMAN	313.19	48	48	0	1550000000		52	38	80	0	Carbamidomethylation; Oxidation (M); Deamidation (NQ)	98821	Glutamate receptor 2 OS=Homo sapiens OX=9606 GN=GRIA2 PE=1 SV=3
112	147	sp|Q86VP6|CAND1_HUMAN	311.16	41	40	3	881000000	776000	48	44	56	4	Carbamidomethylation; Acetylation (Protein N-term); Deamidation (NQ)	136375	Cullin-associated NEDD8-dissociated protein 1 OS=Homo sapiens OX=9606 GN=CAND1 PE=1 SV=2
101	114	tr|A0A0R4J2G7|A0A0R4J2G7_HUMAN	311.05	34	34	0	815000000		46	34	66	0	Carbamidomethylation; Oxidation (M); Deamidation (NQ)	164254	Neurexin-1-beta OS=Homo sapiens OX=9606 GN=NRXN1 PE=1 SV=1
101	115	tr|A0A0D9SEP4|A0A0D9SEP4_HUMAN	311.05	34	34	0	815000000		46	34	66	0	Carbamidomethylation; Oxidation (M); Deamidation (NQ)	164427	Neurexin-1-beta OS=Homo sapiens OX=9606 GN=NRXN1 PE=1 SV=1
101	116	tr|A0A1D5RMU6|A0A1D5RMU6_HUMAN	311.05	34	34	0	815000000		46	34	66	0	Carbamidomethylation; Oxidation (M); Deamidation (NQ)	164654	Neurexin-1-beta OS=Homo sapiens OX=9606 GN=NRXN1 PE=1 SV=1
101	117	tr|E7ERL8|E7ERL8_HUMAN	311.05	34	34	0	815000000		46	34	66	0	Carbamidomethylation; Oxidation (M); Deamidation (NQ)	165445	Neurexin-1-beta OS=Homo sapiens OX=9606 GN=NRXN1 PE=1 SV=1
110	120	sp|P05023|AT1A1_HUMAN	309.49	33	33	2	249000000	218000	38	14	59	2	Carbamidomethylation; Oxidation (M); Deamidation (NQ)	112896	Sodium/potassium-transporting ATPase subunit alpha-1 OS=Homo sapiens OX=9606 GN=ATP1A1 PE=1 SV=1
98	135	sp|P11142|HSP7C_HUMAN	308.34	58	58	11	774000000	679000	38	23	58	7	Carbamidomethylation; Oxidation (M); Deamidation (NQ)	70898	Heat shock cognate 71 kDa protein OS=Homo sapiens OX=9606 GN=HSPA8 PE=1 SV=1
22	255	sp|Q14204|DYHC1_HUMAN	307.25	27	19	14	472000000	32600000	115	115	93	72	Carbamidomethylation; Deamidation (NQ)	532412	Cytoplasmic dynein 1 heavy chain 1 OS=Homo sapiens OX=9606 GN=DYNC1H1 PE=1 SV=5
23	366	sp|P15924|DESP_HUMAN	306.96	30	14	25	248000000	164000000	100	98	43	119	Carbamidomethylation; Oxidation (M); Deamidation (NQ)	331774	Desmoplakin OS=Homo sapiens OX=9606 GN=DSP PE=1 SV=3
111	107	tr|B1AKY9|B1AKY9_HUMAN	306.61	36	36	1	123000000	542000	38	12	61	1	Carbamidomethylation; Oxidation (M); Deamidation (NQ)	110863	Sodium/potassium-transporting ATPase subunit alpha OS=Homo sapiens OX=9606 GN=ATP1A2 PE=1 SV=1
111	108	sp|P50993|AT1A2_HUMAN	306.61	35	35	1	123000000	542000	38	12	61	1	Carbamidomethylation; Oxidation (M); Deamidation (NQ)	112265	Sodium/potassium-transporting ATPase subunit alpha-2 OS=Homo sapiens OX=9606 GN=ATP1A2 PE=1 SV=1
77	186	tr|A0A0U1RR93|A0A0U1RR93_HUMAN	305.59	30	30	0	1010000000		50	48	75	0	Carbamidomethylation; Acetylation (Protein N-term); Deamidation (NQ)	184323	SH3 and multiple ankyrin repeat domains protein 3 OS=Homo sapiens OX=9606 GN=SHANK3 PE=1 SV=1
77	187	tr|A0A0U1RQS4|A0A0U1RQS4_HUMAN	305.59	29	29	0	1010000000		50	48	75	0	Carbamidomethylation; Acetylation (Protein N-term); Deamidation (NQ)	184597	SH3 and multiple ankyrin repeat domains protein 3 OS=Homo sapiens OX=9606 GN=SHANK3 PE=1 SV=1
77	188	sp|Q9BYB0|SHAN3_HUMAN	305.59	29	29	0	1010000000		50	48	75	0	Carbamidomethylation; Acetylation (Protein N-term); Deamidation (NQ)	184666	SH3 and multiple ankyrin repeat domains protein 3 OS=Homo sapiens OX=9606 GN=SHANK3 PE=1 SV=3
100	151	sp|Q9Y2A7|NCKP1_HUMAN	302.9	37	37	0	1210000000		48	48	64	0	Carbamidomethylation; Deamidation (NQ)	128790	Nck-associated protein 1 OS=Homo sapiens OX=9606 GN=NCKAP1 PE=1 SV=1
116	143	sp|O95782|AP2A1_HUMAN	302.85	47	47	0	1310000000		44	27	58	0	Carbamidomethylation; Oxidation (M)	107546	AP-2 complex subunit alpha-1 OS=Homo sapiens OX=9606 GN=AP2A1 PE=1 SV=3
189	112	sp|O14490|DLGP1_HUMAN	301.24	32	32	1	135000000		30	6	37	1	Carbamidomethylation	108873	Disks large-associated protein 1 OS=Homo sapiens OX=9606 GN=DLGAP1 PE=1 SV=1
59	175	sp|O15083|ERC2_HUMAN	300.27	49	49	0	280000000		64	15	93	0	Carbamidomethylation; Deamidation (NQ)	110557	ERC protein 2 OS=Homo sapiens OX=9606 GN=ERC2 PE=1 SV=3
137	109	sp|Q01814|AT2B2_HUMAN	300	34	34	0	201000000		38	18	52	0	Carbamidomethylation; Oxidation (M)	136876	Plasma membrane calcium-transporting ATPase 2 OS=Homo sapiens OX=9606 GN=ATP2B2 PE=1 SV=2
167	53	sp|P61764|STXB1_HUMAN	297.13	61	61	0	933000000		38	38	44	0	Carbamidomethylation; Oxidation (M)	67569	Syntaxin-binding protein 1 OS=Homo sapiens OX=9606 GN=STXBP1 PE=1 SV=1
108	276	sp|P63261|ACTG_HUMAN	296.71	63	63	26	12600000		31	1	45	15	Carbamidomethylation; Acetylation (Protein N-term); Oxidation (M)	41793	Actin cytoplasmic 2 OS=Homo sapiens OX=9606 GN=ACTG1 PE=1 SV=1
102	274	sp|P60709|ACTB_HUMAN	296.63	63	63	26	52500000		31	1	47	15	Carbamidomethylation; Acetylation (Protein N-term); Oxidation (M); Deamidation (NQ)	41737	Actin cytoplasmic 1 OS=Homo sapiens OX=9606 GN=ACTB PE=1 SV=1
150	105	sp|P42261|GRIA1_HUMAN	296.56	41	41	0	1150000000		36	28	48	0	Carbamidomethylation; Oxidation (M); Deamidation (NQ)	101506	Glutamate receptor 1 OS=Homo sapiens OX=9606 GN=GRIA1 PE=1 SV=2
74	51	sp|Q9UQM7|KCC2A_HUMAN	296.39	65	65	4	2860000000		41	25	76	1	Carbamidomethylation; Acetylation (Protein N-term); Oxidation (M); Deamidation (NQ)	54088	Calcium/calmodulin-dependent protein kinase type II subunit alpha OS=Homo sapiens OX=9606 GN=CAMK2A PE=1 SV=2
132	173	sp|P12814|ACTN1_HUMAN	296.26	54	54	0	32100000		42	3	52	0	Carbamidomethylation; Oxidation (M); Deamidation (NQ)	103058	Alpha-actinin-1 OS=Homo sapiens OX=9606 GN=ACTN1 PE=1 SV=2
130	153	tr|E3W994|E3W994_HUMAN	295.57	32	32	0	464000000		39	33	52	0	Carbamidomethylation; Deamidation (NQ)	138864	CLIP-associating protein 2 OS=Homo sapiens OX=9606 GN=CLASP2 PE=1 SV=2
130	156	sp|O75122|CLAP2_HUMAN	295.57	32	32	0	464000000		39	33	52	0	Carbamidomethylation; Deamidation (NQ)	141132	CLIP-associating protein 2 OS=Homo sapiens OX=9606 GN=CLASP2 PE=1 SV=2
138	119	sp|Q9UQB3|CTND2_HUMAN	294.36	32	32	1	661000000		38	31	50	1	Carbamidomethylation; Deamidation (NQ)	132656	Catenin delta-2 OS=Homo sapiens OX=9606 GN=CTNND2 PE=1 SV=3
139	91	sp|O75334|LIPA2_HUMAN	293.74	40	40	0	371000000		41	26	52	0	Carbamidomethylation; Acetylation (Protein N-term)	143290	Liprin-alpha-2 OS=Homo sapiens OX=9606 GN=PPFIA2 PE=1 SV=2
129	144	tr|I3L0N3|I3L0N3_HUMAN	293.04	47	47	0	1180000000		39	38	56	0	Carbamidomethylation; Deamidation (NQ)	82092	Vesicle-fusing ATPase OS=Homo sapiens OX=9606 GN=NSF PE=1 SV=1
129	145	sp|P46459|NSF_HUMAN	293.04	47	47	0	1180000000		39	38	56	0	Carbamidomethylation; Deamidation (NQ)	82594	Vesicle-fusing ATPase OS=Homo sapiens OX=9606 GN=NSF PE=1 SV=3
151	148	sp|O94973|AP2A2_HUMAN	292.54	42	42	0	238000000		39	8	47	0	Carbamidomethylation; Deamidation (NQ)	103960	AP-2 complex subunit alpha-2 OS=Homo sapiens OX=9606 GN=AP2A2 PE=1 SV=2
11	287	sp|P13647|K2C5_HUMAN	292.16	64	59	60	346000000	73900000	82	15	77	125	Carbamidomethylation; Oxidation (M); Deamidation (NQ)	62378	Keratin type II cytoskeletal 5 OS=Homo sapiens OX=9606 GN=KRT5 PE=1 SV=3
159	174	tr|H9KV75|H9KV75_HUMAN	291.25	52	52	0	8500000		37	1	44	0	Carbamidomethylation; Oxidation (M); Deamidation (NQ)	94826	Alpha-actinin-1 OS=Homo sapiens OX=9606 GN=ACTN1 PE=1 SV=1
72	260	tr|B9A067|B9A067_HUMAN	290.95	40	40	3	5230000000	692000	44	44	75	1	Carbamidomethylation; Oxidation (M); Deamidation (NQ)	78974	MICOS complex subunit MIC60 OS=Homo sapiens OX=9606 GN=IMMT PE=1 SV=2
72	261	sp|Q16891|MIC60_HUMAN	290.95	38	38	3	5230000000	692000	44	44	75	1	Carbamidomethylation; Oxidation (M); Deamidation (NQ)	83678	MICOS complex subunit MIC60 OS=Homo sapiens OX=9606 GN=IMMT PE=1 SV=1
86	183	tr|A0A0C4DFT3|A0A0C4DFT3_HUMAN	290.7	34	34	0	181000000		42	12	70	0	Carbamidomethylation	99814	Disks large homolog 1 OS=Homo sapiens OX=9606 GN=DLG1 PE=1 SV=1
86	184	sp|Q12959|DLG1_HUMAN	290.7	33	33	0	181000000		42	12	70	0	Carbamidomethylation	100455	Disks large homolog 1 OS=Homo sapiens OX=9606 GN=DLG1 PE=1 SV=2
144	158	sp|Q10567|AP1B1_HUMAN	290.49	35	35	0	108000000		39	9	50	0	Carbamidomethylation; Oxidation (M); Deamidation (NQ)	104637	AP-1 complex subunit beta-1 OS=Homo sapiens OX=9606 GN=AP1B1 PE=1 SV=2
27	272	sp|P02538|K2C6A_HUMAN	289.96	63	52	60	35500000	10300000	72	3	58	94	Carbamidomethylation; Acetylation (Protein N-term); Oxidation (M); Deamidation (NQ)	60045	Keratin type II cytoskeletal 6A OS=Homo sapiens OX=9606 GN=KRT6A PE=1 SV=3
153	185	sp|Q9NQ66|PLCB1_HUMAN	289.85	31	31	0	501000000		41	41	49	0	Carbamidomethylation; Acetylation (Protein N-term); Oxidation (M); Deamidation (NQ)	138567	1-phosphatidylinositol 4 5-bisphosphate phosphodiesterase beta-1 OS=Homo sapiens OX=9606 GN=PLCB1 PE=1 SV=1
34	289	sp|P08779|K1C16_HUMAN	289.44	66	63	59	158000000	26200000	49	14	45	82	Carbamidomethylation; Oxidation (M); Deamidation (NQ)	51268	Keratin type I cytoskeletal 16 OS=Homo sapiens OX=9606 GN=KRT16 PE=1 SV=4
119	427	sp|Q86YZ3|HORN_HUMAN	289.17	13	11	11	292000000	104000000	26	26	24	36	Deamidation (NQ)	282389	Hornerin OS=Homo sapiens OX=9606 GN=HRNR PE=1 SV=2
28	317	sp|P04259|K2C6B_HUMAN	288.9	60	51	56	6600000	1490000	70	1	57	94	Carbamidomethylation; Acetylation (Protein N-term); Oxidation (M); Deamidation (NQ)	60067	Keratin type II cytoskeletal 6B OS=Homo sapiens OX=9606 GN=KRT6B PE=1 SV=5
154	164	tr|A0A0D9SGC1|A0A0D9SGC1_HUMAN	288.5	26	26	0	439000000		35	35	47	0	Carbamidomethylation	149635	Unconventional myosin-VI OS=Homo sapiens OX=9606 GN=MYO6 PE=1 SV=1
154	165	sp|Q9UM54|MYO6_HUMAN	288.5	26	26	0	439000000		35	35	47	0	Carbamidomethylation	149691	Unconventional myosin-VI OS=Homo sapiens OX=9606 GN=MYO6 PE=1 SV=4
154	166	tr|E7EW20|E7EW20_HUMAN	288.5	26	26	0	439000000		35	35	47	0	Carbamidomethylation	149868	Unconventional myosin-VI OS=Homo sapiens OX=9606 GN=MYO6 PE=1 SV=2
80	197	sp|O75145|LIPA3_HUMAN	288.32	43	43	0	679000000		52	45	72	0	Carbamidomethylation; Acetylation (Protein N-term); Deamidation (NQ)	133496	Liprin-alpha-3 OS=Homo sapiens OX=9606 GN=PPFIA3 PE=1 SV=3
115	140	sp|Q13554|KCC2B_HUMAN	287.42	47	47	3	1020000000		35	15	59	1	Carbamidomethylation; Acetylation (Protein N-term); Oxidation (M); Deamidation (NQ)	72678	Calcium/calmodulin-dependent protein kinase type II subunit beta OS=Homo sapiens OX=9606 GN=CAMK2B PE=1 SV=3
135	180	sp|Q08211|DHX9_HUMAN	285.81	34	32	7	411000000	2910000	40	40	43	9	Carbamidomethylation	140958	ATP-dependent RNA helicase A OS=Homo sapiens OX=9606 GN=DHX9 PE=1 SV=4
96	138	sp|P25705|ATPA_HUMAN	285.43	51	51	20	3970000000	6870000	39	39	54	13	Carbamidomethylation; Oxidation (M); Deamidation (NQ)	59751	ATP synthase subunit alpha mitochondrial OS=Homo sapiens OX=9606 GN=ATP5F1A PE=1 SV=1
217	205	tr|A8MXQ8|A8MXQ8_HUMAN	284.88	38	38	1	40200000		26	2	33	1	Carbamidomethylation	77143	Discs large (Drosophila) homolog-associated protein 1 isoform CRA_e OS=Homo sapiens OX=9606 GN=DLGAP1 PE=1 SV=1
217	206	tr|A0A0A0MTP4|A0A0A0MTP4_HUMAN	284.88	37	37	1	40200000		26	2	33	1	Carbamidomethylation	78086	Disks large-associated protein 1 OS=Homo sapiens OX=9606 GN=DLGAP1 PE=1 SV=1
194	169	sp|Q9Y4E6|WDR7_HUMAN	284.82	23	23	0	445000000		31	31	39	0	Carbamidomethylation; Oxidation (M)	163809	WD repeat-containing protein 7 OS=Homo sapiens OX=9606 GN=WDR7 PE=1 SV=2
166	222	tr|A0A1C7CYX9|A0A1C7CYX9_HUMAN	283.92	38	38	0	498000000		24	19	44	0	Carbamidomethylation; Deamidation (NQ)	73503	Dihydropyrimidinase-related protein 2 OS=Homo sapiens OX=9606 GN=DPYSL2 PE=1 SV=1
225	252	sp|P42263|GRIA3_HUMAN	283.27	31	31	1	283000000		28	18	34	1	Carbamidomethylation	101157	Glutamate receptor 3 OS=Homo sapiens OX=9606 GN=GRIA3 PE=1 SV=2
177	125	tr|G8JL96|G8JL96_HUMAN	282.87	28	27	1	281000000	234000	30	20	39	2	Carbamidomethylation; Deamidation (NQ)	168429	Receptor-type tyrosine-protein phosphatase S OS=Homo sapiens OX=9606 GN=PTPRS PE=1 SV=2
177	126	tr|A0A0A0MR60|A0A0A0MR60_HUMAN	282.87	28	27	1	281000000	234000	30	20	39	2	Carbamidomethylation; Deamidation (NQ)	168920	Receptor-type tyrosine-protein phosphatase S OS=Homo sapiens OX=9606 GN=PTPRS PE=1 SV=1
175	150	sp|O95886|DLGP3_HUMAN	282.06	41	41	0	758000000		37	32	44	0	Carbamidomethylation	106040	Disks large-associated protein 3 OS=Homo sapiens OX=9606 GN=DLGAP3 PE=1 SV=3
121	387	sp|P05141|ADT2_HUMAN	281.55	63	63	11	1880000000	844000	34	8	56	3	Carbamidomethylation; Acetylation (Protein N-term); Oxidation (M); Deamidation (NQ)	32852	ADP/ATP translocase 2 OS=Homo sapiens OX=9606 GN=SLC25A5 PE=1 SV=7
141	208	tr|E9PDF2|E9PDF2_HUMAN	280.83	31	31	0	272000000		31	21	49	0	Carbamidomethylation	117244	2-oxoglutarate dehydrogenase mitochondrial OS=Homo sapiens OX=9606 GN=OGDH PE=1 SV=1
141	209	sp|Q02218|ODO1_HUMAN	280.83	32	32	0	272000000		31	21	49	0	Carbamidomethylation	115935	2-oxoglutarate dehydrogenase mitochondrial OS=Homo sapiens OX=9606 GN=OGDH PE=1 SV=3
141	211	tr|E9PCR7|E9PCR7_HUMAN	280.83	31	31	0	272000000		31	21	49	0	Carbamidomethylation	117665	2-oxoglutarate dehydrogenase mitochondrial OS=Homo sapiens OX=9606 GN=OGDH PE=1 SV=1
161	224	sp|Q99569|PKP4_HUMAN	280.78	34	34	1	495000000		38	31	43	1	Carbamidomethylation; Deamidation (NQ)	131868	Plakophilin-4 OS=Homo sapiens OX=9606 GN=PKP4 PE=1 SV=2
82	264	tr|H7BYJ3|H7BYJ3_HUMAN	280.07	36	36	0	561000000		62	62	77	0	Carbamidomethylation; Oxidation (M)	187422	Citron Rho-interacting kinase (Fragment) OS=Homo sapiens OX=9606 GN=CIT PE=1 SV=1
146	198	sp|Q8WXI2|CNKR2_HUMAN	279.97	41	41	2	497000000	2470000	34	34	47	2	Carbamidomethylation; Acetylation (Protein N-term); Oxidation (M); Deamidation (NQ)	117534	Connector enhancer of kinase suppressor of ras 2 OS=Homo sapiens OX=9606 GN=CNKSR2 PE=1 SV=1
240	374	sp|P06576|ATPB_HUMAN	279.23	45	45	9	526000000	2400000	21	21	26	4	Oxidation (M); Deamidation (NQ)	56560	ATP synthase subunit beta mitochondrial OS=Homo sapiens OX=9606 GN=ATP5F1B PE=1 SV=3
106	220	tr|H7C4G9|H7C4G9_HUMAN	279.17	60	60	0	14500000		43	1	64	0	Carbamidomethylation; Deamidation (NQ)	61426	ERC protein 2 (Fragment) OS=Homo sapiens OX=9606 GN=ERC2 PE=1 SV=1
117	215	sp|Q12879|NMDE1_HUMAN	279.07	25	25	0	1010000000		37	33	59	0	Carbamidomethylation; Deamidation (NQ)	165282	Glutamate receptor ionotropic NMDA 2A OS=Homo sapiens OX=9606 GN=GRIN2A PE=1 SV=1
143	154	tr|A0A0C4DH22|A0A0C4DH22_HUMAN	277.47	35	35	0	764000000		30	24	48	0	Carbamidomethylation; Acetylation (Protein N-term); Oxidation (M)	98375	Band 4.1-like protein 1 OS=Homo sapiens OX=9606 GN=EPB41L1 PE=1 SV=1
143	155	sp|Q9H4G0|E41L1_HUMAN	277.47	35	35	0	764000000		30	24	48	0	Carbamidomethylation; Acetylation (Protein N-term); Oxidation (M)	98503	Band 4.1-like protein 1 OS=Homo sapiens OX=9606 GN=EPB41L1 PE=1 SV=2
228	163	sp|P16615|AT2A2_HUMAN	276.71	29	29	0	541000000		30	30	33	0	Carbamidomethylation	114757	Sarcoplasmic/endoplasmic reticulum calcium ATPase 2 OS=Homo sapiens OX=9606 GN=ATP2A2 PE=1 SV=1
89	193	sp|P08238|HS90B_HUMAN	275.71	46	46	26	365000000	7820000	36	20	48	21	Carbamidomethylation; Oxidation (M); Deamidation (NQ)	83264	Heat shock protein HSP 90-beta OS=Homo sapiens OX=9606 GN=HSP90AB1 PE=1 SV=4
246	199	sp|P05129|KPCG_HUMAN	273.45	42	42	0	355000000		24	22	29	0	Carbamidomethylation; Deamidation (NQ)	78448	Protein kinase C gamma type OS=Homo sapiens OX=9606 GN=PRKCG PE=1 SV=3
185	181	tr|Q3KPI9|Q3KPI9_HUMAN	273.36	30	30	0	124000000		33	23	38	0	Carbamidomethylation; Deamidation (NQ)	168665	PTPRD protein OS=Homo sapiens OX=9606 GN=PTPRD PE=1 SV=1
185	182	tr|F5GWR7|F5GWR7_HUMAN	273.36	29	29	0	124000000		33	23	38	0	Carbamidomethylation; Deamidation (NQ)	169443	Receptor-type tyrosine-protein phosphatase delta OS=Homo sapiens OX=9606 GN=PTPRD PE=1 SV=1
185	191	sp|P23468|PTPRD_HUMAN	273.36	23	23	0	124000000		33	23	38	0	Carbamidomethylation; Deamidation (NQ)	214758	Receptor-type tyrosine-protein phosphatase delta OS=Homo sapiens OX=9606 GN=PTPRD PE=1 SV=2
186	269	sp|Q9H254|SPTN4_HUMAN	272.62	16	16	0	322000000		34	30	40	0	Carbamidomethylation	288984	Spectrin beta chain non-erythrocytic 4 OS=Homo sapiens OX=9606 GN=SPTBN4 PE=1 SV=2
109	249	sp|P07900|HS90A_HUMAN	272.55	41	41	21	239000000	5350000	34	20	43	17	Carbamidomethylation; Oxidation (M)	84660	Heat shock protein HSP 90-alpha OS=Homo sapiens OX=9606 GN=HSP90AA1 PE=1 SV=5
248	189	sp|Q12860|CNTN1_HUMAN	271.89	28	28	0	914000000		24	24	29	0	Carbamidomethylation; Oxidation (M); Deamidation (NQ)	113320	Contactin-1 OS=Homo sapiens OX=9606 GN=CNTN1 PE=1 SV=1
145	243	sp|Q9Y566|SHAN1_HUMAN	271.06	18	18	0	696000000		36	33	48	0	Carbamidomethylation; Deamidation (NQ)	224956	SH3 and multiple ankyrin repeat domains protein 1 OS=Homo sapiens OX=9606 GN=SHANK1 PE=1 SV=2
145	244	tr|H9KV90|H9KV90_HUMAN	271.06	18	18	0	696000000		36	33	48	0	Carbamidomethylation; Deamidation (NQ)	225898	SH3 and multiple ankyrin repeat domains protein 1 OS=Homo sapiens OX=9606 GN=SHANK1 PE=1 SV=1
206	309	sp|Q9P1A6|DLGP2_HUMAN	270.56	24	24	0	488000000		30	21	36	0	Carbamidomethylation; Acetylation (Protein N-term)	117620	Disks large-associated protein 2 OS=Homo sapiens OX=9606 GN=DLGAP2 PE=1 SV=4
134	229	tr|E9PDG8|E9PDG8_HUMAN	269.74	26	26	0	1200000000		30	27	51	0	Carbamidomethylation; Acetylation (Protein N-term); Oxidation (M); Deamidation (NQ)	91971	Clathrin coat assembly protein AP180 OS=Homo sapiens OX=9606 GN=SNAP91 PE=1 SV=1
134	230	sp|O60641|AP180_HUMAN	269.74	26	26	0	1200000000		30	27	51	0	Carbamidomethylation; Acetylation (Protein N-term); Oxidation (M); Deamidation (NQ)	92502	Clathrin coat assembly protein AP180 OS=Homo sapiens OX=9606 GN=SNAP91 PE=1 SV=2
178	284	sp|Q16720|AT2B3_HUMAN	269.58	23	23	0	71200000		28	7	40	0	Carbamidomethylation; Acetylation (Protein N-term); Oxidation (M)	134197	Plasma membrane calcium-transporting ATPase 3 OS=Homo sapiens OX=9606 GN=ATP2B3 PE=1 SV=3
168	190	sp|Q9Y2J2|E41L3_HUMAN	269.39	29	29	0	557000000		35	25	44	0	Carbamidomethylation	120677	Band 4.1-like protein 3 OS=Homo sapiens OX=9606 GN=EPB41L3 PE=1 SV=2
199	319	sp|Q99798|ACON_HUMAN	268.54	35	35	0	1310000000		25	25	37	0	Carbamidomethylation; Deamidation (NQ)	85425	Aconitate hydratase mitochondrial OS=Homo sapiens OX=9606 GN=ACO2 PE=1 SV=2
199	320	tr|A2A274|A2A274_HUMAN	268.54	34	34	0	1310000000		25	25	37	0	Carbamidomethylation; Deamidation (NQ)	87820	Aconitate hydratase mitochondrial OS=Homo sapiens OX=9606 GN=ACO2 PE=1 SV=1
171	195	sp|O60282|KIF5C_HUMAN	268.3	42	42	0	230000000		36	23	43	0	Carbamidomethylation; Deamidation (NQ)	109495	Kinesin heavy chain isoform 5C OS=Homo sapiens OX=9606 GN=KIF5C PE=1 SV=1
237	346	sp|Q9Y4G8|RPGF2_HUMAN	267.95	20	20	0	282000000		28	27	32	0	Carbamidomethylation	167416	Rap guanine nucleotide exchange factor 2 OS=Homo sapiens OX=9606 GN=RAPGEF2 PE=1 SV=1
158	326	sp|P11277|SPTB1_HUMAN	267.58	18	18	0	248000000		35	28	47	0	Carbamidomethylation; Deamidation (NQ)	246466	Spectrin beta chain erythrocytic OS=Homo sapiens OX=9606 GN=SPTB PE=1 SV=5
140	509	sp|P12235|ADT1_HUMAN	267.49	52	52	7	825000000		33	6	51	2	Carbamidomethylation; Oxidation (M); Deamidation (NQ)	33065	ADP/ATP translocase 1 OS=Homo sapiens OX=9606 GN=SLC25A4 PE=1 SV=4
123	267	sp|Q14008|CKAP5_HUMAN	266.15	23	23	1	243000000	410000	40	40	53	2	Carbamidomethylation; Acetylation (Protein N-term); Deamidation (NQ)	225493	Cytoskeleton-associated protein 5 OS=Homo sapiens OX=9606 GN=CKAP5 PE=1 SV=3
243	355	sp|Q93050|VPP1_HUMAN	265.9	27	27	0	487000000		23	23	29	0	Carbamidomethylation	96413	V-type proton ATPase 116 kDa subunit a isoform 1 OS=Homo sapiens OX=9606 GN=ATP6V0A1 PE=1 SV=3
332	232	tr|H0Y379|H0Y379_HUMAN	265.57	23	23	0	210000000		23	23	23	0	Carbamidomethylation	134102	Calcium-activated potassium channel subunit alpha-1 (Fragment) OS=Homo sapiens OX=9606 GN=KCNMA1 PE=1 SV=2
332	233	tr|Q5SVK0|Q5SVK0_HUMAN	265.57	23	23	0	210000000		23	23	23	0	Carbamidomethylation	134526	Calcium-activated potassium channel subunit alpha-1 (Fragment) OS=Homo sapiens OX=9606 GN=KCNMA1 PE=1 SV=2
332	234	tr|A0A1W2PRX6|A0A1W2PRX6_HUMAN	265.57	23	23	0	210000000		23	23	23	0	Carbamidomethylation	134597	Calcium-activated potassium channel subunit alpha-1 (Fragment) OS=Homo sapiens OX=9606 GN=KCNMA1 PE=1 SV=1
332	235	tr|A0A1W2PS97|A0A1W2PS97_HUMAN	265.57	23	23	0	206000000		22	22	22	0	Carbamidomethylation	128424	Calcium-activated potassium channel subunit alpha-1 (Fragment) OS=Homo sapiens OX=9606 GN=KCNMA1 PE=1 SV=1
332	236	tr|B7ZMF5|B7ZMF5_HUMAN	265.57	22	22	0	206000000		22	22	22	0	Carbamidomethylation	134323	Calcium-activated potassium channel subunit alpha-1 OS=Homo sapiens OX=9606 GN=KCNMA1 PE=1 SV=1
332	237	tr|H0Y382|H0Y382_HUMAN	265.57	22	22	0	206000000		22	22	22	0	Carbamidomethylation	132340	Calcium-activated potassium channel subunit alpha-1 (Fragment) OS=Homo sapiens OX=9606 GN=KCNMA1 PE=1 SV=3
332	238	tr|A0A1W2PP26|A0A1W2PP26_HUMAN	265.57	22	22	0	206000000		22	22	22	0	Carbamidomethylation	133894	Calcium-activated potassium channel subunit alpha-1 (Fragment) OS=Homo sapiens OX=9606 GN=KCNMA1 PE=1 SV=1
332	239	tr|A0A1W2PRG5|A0A1W2PRG5_HUMAN	265.57	22	22	0	206000000		22	22	22	0	Carbamidomethylation	134354	Calcium-activated potassium channel subunit alpha-1 OS=Homo sapiens OX=9606 GN=KCNMA1 PE=1 SV=1
332	240	tr|Q5SVJ7|Q5SVJ7_HUMAN	265.57	22	22	0	206000000		22	22	22	0	Carbamidomethylation	134458	Calcium-activated potassium channel subunit alpha-1 OS=Homo sapiens OX=9606 GN=KCNMA1 PE=1 SV=2
332	241	tr|A0A1W2PR56|A0A1W2PR56_HUMAN	265.57	22	22	0	206000000		22	22	22	0	Carbamidomethylation	134881	Calcium-activated potassium channel subunit alpha-1 OS=Homo sapiens OX=9606 GN=KCNMA1 PE=1 SV=1
191	265	sp|Q9Y4W6|AFG32_HUMAN	265.54	39	39	0	607000000		32	31	37	0	Carbamidomethylation; Oxidation (M)	88584	AFG3-like protein 2 OS=Homo sapiens OX=9606 GN=AFG3L2 PE=1 SV=2
190	221	tr|A0A0G2JQM1|A0A0G2JQM1_HUMAN	265.42	47	47	0	13900000		30	1	37	0	Carbamidomethylation	70827	AP-2 complex subunit alpha-2 (Fragment) OS=Homo sapiens OX=9606 GN=AP2A2 PE=1 SV=1
174	302	sp|O43707|ACTN4_HUMAN	265.36	39	39	0	90600000		32	11	41	0	Carbamidomethylation	104854	Alpha-actinin-4 OS=Homo sapiens OX=9606 GN=ACTN4 PE=1 SV=2
207	388	sp|P22626|ROA2_HUMAN	265.15	53	53	7	1170000000	791000	22	16	36	2	Carbamidomethylation; Deamidation (NQ)	37430	Heterogeneous nuclear ribonucleoproteins A2/B1 OS=Homo sapiens OX=9606 GN=HNRNPA2B1 PE=1 SV=2
105	304	sp|Q05586|NMDZ1_HUMAN	264.76	38	38	2	97500000		45	2	65	1	Carbamidomethylation; Deamidation (NQ)	105373	Glutamate receptor ionotropic NMDA 1 OS=Homo sapiens OX=9606 GN=GRIN1 PE=1 SV=1
204	242	sp|Q8WXD9|CSKI1_HUMAN	264.44	22	22	0	567000000		29	29	37	0	Carbamidomethylation	149813	Caskin-1 OS=Homo sapiens OX=9606 GN=CASKIN1 PE=1 SV=1
83	493	sp|P49327|FAS_HUMAN	263.34	26	1	26	4480000	65700000	63	63	2	70	Carbamidomethylation; Acetylation (Protein N-term); Oxidation (M); Deamidation (NQ)	273424	Fatty acid synthase OS=Homo sapiens OX=9606 GN=FASN PE=1 SV=3
113	294	tr|Q5VSF9|Q5VSF9_HUMAN	263.26	39	39	2	4110000		44	1	63	1	Carbamidomethylation; Deamidation (NQ)	103745	Glutamate receptor ionotropic NMDA 1 OS=Homo sapiens OX=9606 GN=GRIN1 PE=1 SV=2
210	201	sp|P35221|CTNA1_HUMAN	262.49	37	37	0	157000000		31	18	37	0	Carbamidomethylation; Acetylation (Protein N-term)	100071	Catenin alpha-1 OS=Homo sapiens OX=9606 GN=CTNNA1 PE=1 SV=1
293	421	sp|Q2M2I8|AAK1_HUMAN	261.12	21	21	0	389000000		17	17	25	0	Carbamidomethylation	103885	AP2-associated protein kinase 1 OS=Homo sapiens OX=9606 GN=AAK1 PE=1 SV=3
124	363	sp|Q7L576|CYFP1_HUMAN	260.58	31	31	0	123000000		39	9	58	0	Carbamidomethylation; Oxidation (M); Deamidation (NQ)	145182	Cytoplasmic FMR1-interacting protein 1 OS=Homo sapiens OX=9606 GN=CYFIP1 PE=1 SV=1
219	369	sp|Q9Y2H0|DLGP4_HUMAN	260.46	25	25	0	357000000		25	20	34	0	Carbamidomethylation; Deamidation (NQ)	108012	Disks large-associated protein 4 OS=Homo sapiens OX=9606 GN=DLGAP4 PE=1 SV=3
173	361	tr|A0A087WU33|A0A087WU33_HUMAN	260.05	47	47	0	1230000		28	1	42	0	Deamidation (NQ)	51189	SRC kinase-signaling inhibitor 1 (Fragment) OS=Homo sapiens OX=9606 GN=SRCIN1 PE=1 SV=6
269	362	sp|P38606|VATA_HUMAN	259.04	36	36	0	335000000		20	20	27	0	Carbamidomethylation; Deamidation (NQ)	68304	V-type proton ATPase catalytic subunit A OS=Homo sapiens OX=9606 GN=ATP6V1A PE=1 SV=2
180	311	tr|Q5SWX3|Q5SWX3_HUMAN	258.14	46	46	4	73400000		23	6	40	1	Carbamidomethylation; Oxidation (M); Deamidation (NQ)	57797	Calcium/calmodulin-dependent protein kinase (CaM kinase) II gamma isoform CRA_n OS=Homo sapiens OX=9606 GN=CAMK2G PE=1 SV=1
114	280	tr|A0A0U1RRJ0|A0A0U1RRJ0_HUMAN	258.13	27	27	0	352000000		38	31	62	0	Carbamidomethylation; Deamidation (NQ)	173659	Neurexin-3-beta OS=Homo sapiens OX=9606 GN=NRXN3 PE=1 SV=1
114	281	sp|Q9Y4C0|NRX3A_HUMAN	258.13	26	26	0	352000000		38	31	62	0	Carbamidomethylation; Deamidation (NQ)	180598	Neurexin-3 OS=Homo sapiens OX=9606 GN=NRXN3 PE=1 SV=4
187	306	sp|Q02880|TOP2B_HUMAN	257.56	25	25	0	198000000		38	28	40	0	Carbamidomethylation	183266	DNA topoisomerase 2-beta OS=Homo sapiens OX=9606 GN=TOP2B PE=1 SV=3
88	353	sp|Q7Z406|MYH14_HUMAN	257.36	23	23	2	377000000		47	30	63	5	Carbamidomethylation; Oxidation (M); Deamidation (NQ)	227868	Myosin-14 OS=Homo sapiens OX=9606 GN=MYH14 PE=1 SV=2
147	398	sp|Q9UQ16|DYN3_HUMAN	257.33	38	38	0	25600000		36	4	49	0	Carbamidomethylation; Oxidation (M)	97746	Dynamin-3 OS=Homo sapiens OX=9606 GN=DNM3 PE=1 SV=4
247	271	sp|P78357|CNTP1_HUMAN	256.34	18	18	0	292000000		24	24	30	0	Carbamidomethylation; Deamidation (NQ)	156266	Contactin-associated protein 1 OS=Homo sapiens OX=9606 GN=CNTNAP1 PE=1 SV=1
170	279	sp|P43304|GPDM_HUMAN	256.21	31	31	0	907000000		25	25	42	0	Carbamidomethylation; Deamidation (NQ)	80853	Glycerol-3-phosphate dehydrogenase mitochondrial OS=Homo sapiens OX=9606 GN=GPD2 PE=1 SV=3
104	296	sp|Q02413|DSG1_HUMAN	256.02	32	20	28	120000000	50000000	37	37	22	40	Carbamidomethylation; Oxidation (M); Deamidation (NQ)	113748	Desmoglein-1 OS=Homo sapiens OX=9606 GN=DSG1 PE=1 SV=2
164	440	tr|Q5HY54|Q5HY54_HUMAN	253.67	21	1	20	1370000	28400000	43	37	2	45	Carbamidomethylation; Deamidation (NQ)	276548	Filamin-A OS=Homo sapiens OX=9606 GN=FLNA PE=1 SV=1
164	441	tr|Q60FE5|Q60FE5_HUMAN	253.67	20	1	20	1370000	28400000	43	37	2	45	Carbamidomethylation; Deamidation (NQ)	278224	Filamin-A OS=Homo sapiens OX=9606 GN=FLNA PE=1 SV=1
164	442	sp|P21333|FLNA_HUMAN	253.67	20	1	20	1370000	28400000	43	37	2	45	Carbamidomethylation; Deamidation (NQ)	280737	Filamin-A OS=Homo sapiens OX=9606 GN=FLNA PE=1 SV=4
276	213	sp|O00410|IPO5_HUMAN	253.46	26	26	2	144000000	168000	21	18	23	2	Carbamidomethylation	123630	Importin-5 OS=Homo sapiens OX=9606 GN=IPO5 PE=1 SV=4
276	214	tr|H0Y8C6|H0Y8C6_HUMAN	253.46	26	26	2	144000000	168000	21	18	23	2	Carbamidomethylation	123867	Importin-5 (Fragment) OS=Homo sapiens OX=9606 GN=IPO5 PE=1 SV=1
160	396	tr|E5RHK8|E5RHK8_HUMAN	253.46	45	45	0	6400000		33	1	46	0	Carbamidomethylation; Oxidation (M)	72890	Dynamin-3 OS=Homo sapiens OX=9606 GN=DNM3 PE=1 SV=1
221	354	sp|Q9ULD0|OGDHL_HUMAN	253.11	27	27	0	141000000		27	17	32	0	Carbamidomethylation; Deamidation (NQ)	114481	2-oxoglutarate dehydrogenase-like mitochondrial OS=Homo sapiens OX=9606 GN=OGDHL PE=1 SV=3
195	285	tr|A0A087WWK8|A0A087WWK8_HUMAN	252.84	26	26	0	531000000		31	25	37	0	Carbamidomethylation; Oxidation (M)	124477	IQ motif and SEC7 domain-containing protein 1 OS=Homo sapiens OX=9606 GN=IQSEC1 PE=1 SV=1
231	323	sp|O43295|SRGP3_HUMAN	252.11	30	30	0	164000000		29	24	32	0		124504	SLIT-ROBO Rho GTPase-activating protein 3 OS=Homo sapiens OX=9606 GN=SRGAP3 PE=1 SV=3
212	321	tr|A0A0R4J2E8|A0A0R4J2E8_HUMAN	251.44	35	34	1	371000000	243000	30	28	34	1	Carbamidomethylation; Deamidation (NQ)	94623	Matrin-3 OS=Homo sapiens OX=9606 GN=MATR3 PE=1 SV=1
212	322	sp|P43243|MATR3_HUMAN	251.44	35	34	1	371000000	243000	30	28	34	1	Carbamidomethylation; Deamidation (NQ)	94623	Matrin-3 OS=Homo sapiens OX=9606 GN=MATR3 PE=1 SV=2
212	325	tr|A8MXP9|A8MXP9_HUMAN	251.44	33	32	1	371000000	243000	30	28	34	1	Carbamidomethylation; Deamidation (NQ)	99967	Matrin-3 OS=Homo sapiens OX=9606 GN=MATR3 PE=1 SV=1
322	626	sp|Q8NCB2|CAMKV_HUMAN	250.39	32	32	0	343000000		17	17	22	0	Carbamidomethylation; Deamidation (NQ)	54354	CaM kinase-like vesicle-associated protein OS=Homo sapiens OX=9606 GN=CAMKV PE=2 SV=2
322	634	tr|C9J9E2|C9J9E2_HUMAN	250.39	37	37	0	343000000		17	17	22	0	Carbamidomethylation; Deamidation (NQ)	49638	CaM kinase-like vesicle-associated protein OS=Homo sapiens OX=9606 GN=CAMKV PE=1 SV=1
294	422	sp|Q5R3F8|PPR29_HUMAN	250.18	26	26	0	386000000		21	17	24	0	Carbamidomethylation; Deamidation (NQ)	89687	Protein phosphatase 1 regulatory subunit 29 OS=Homo sapiens OX=9606 GN=ELFN2 PE=1 SV=1
241	413	sp|Q5D862|FILA2_HUMAN	249.64	15	3	15	51200000	47900000	21	21	4	27	Carbamidomethylation; Deamidation (NQ)	248072	Filaggrin-2 OS=Homo sapiens OX=9606 GN=FLG2 PE=1 SV=1
125	365	sp|P13639|EF2_HUMAN	248.5	39	35	25	289000000	17300000	32	31	33	24	Carbamidomethylation; Oxidation (M)	95338	Elongation factor 2 OS=Homo sapiens OX=9606 GN=EEF2 PE=1 SV=4
183	479	tr|F8W6I7|F8W6I7_HUMAN	248.2	53	53	6	723000000	767000	22	15	39	2	Carbamidomethylation; Oxidation (M); Deamidation (NQ)	33155	Heterogeneous nuclear ribonucleoprotein A1 OS=Homo sapiens OX=9606 GN=HNRNPA1 PE=1 SV=2
183	481	sp|P09651|ROA1_HUMAN	248.2	44	44	5	723000000	767000	22	15	39	2	Carbamidomethylation; Oxidation (M); Deamidation (NQ)	38747	Heterogeneous nuclear ribonucleoprotein A1 OS=Homo sapiens OX=9606 GN=HNRNPA1 PE=1 SV=5
264	464	sp|Q05639|EF1A2_HUMAN	248.17	44	42	14	64200000		17	8	21	6	Carbamidomethylation	50470	Elongation factor 1-alpha 2 OS=Homo sapiens OX=9606 GN=EEF1A2 PE=1 SV=1
197	356	sp|Q14203|DCTN1_HUMAN	248.13	25	25	0	366000000		32	32	37	0	Carbamidomethylation; Deamidation (NQ)	141694	Dynactin subunit 1 OS=Homo sapiens OX=9606 GN=DCTN1 PE=1 SV=3
197	357	tr|E7EX90|E7EX90_HUMAN	248.13	25	25	0	366000000		32	32	37	0	Carbamidomethylation; Deamidation (NQ)	139094	Dynactin subunit 1 OS=Homo sapiens OX=9606 GN=DCTN1 PE=1 SV=1
218	308	sp|Q99490|AGAP2_HUMAN	248.05	24	24	0	386000000		25	24	34	0	Carbamidomethylation; Deamidation (NQ)	124673	Arf-GAP with GTPase ANK repeat and PH domain-containing protein 2 OS=Homo sapiens OX=9606 GN=AGAP2 PE=1 SV=2
211	471	sp|P68104|EF1A1_HUMAN	247.41	45	43	21	204000000	3000000	18	9	24	10	Carbamidomethylation; Oxidation (M)	50141	Elongation factor 1-alpha 1 OS=Homo sapiens OX=9606 GN=EEF1A1 PE=1 SV=1
261	399	sp|Q9UBB6|NCDN_HUMAN	246.15	29	29	0	648000000		22	22	27	0	Carbamidomethylation; Deamidation (NQ)	78864	Neurochondrin OS=Homo sapiens OX=9606 GN=NCDN PE=1 SV=1
239	449	sp|Q9Y6R1|S4A4_HUMAN	246.14	22	22	1	535000000	465000	21	18	29	1	Carbamidomethylation; Deamidation (NQ)	121460	Electrogenic sodium bicarbonate cotransporter 1 OS=Homo sapiens OX=9606 GN=SLC4A4 PE=1 SV=1
257	389	tr|F8WA11|F8WA11_HUMAN	246.03	20	20	0	125000000		26	20	27	0	Carbamidomethylation	162757	CLIP-associating protein 1 OS=Homo sapiens OX=9606 GN=CLASP1 PE=1 SV=2
257	390	sp|Q7Z460|CLAP1_HUMAN	246.03	19	19	0	125000000		26	20	27	0	Carbamidomethylation	169450	CLIP-associating protein 1 OS=Homo sapiens OX=9606 GN=CLASP1 PE=1 SV=1
347	434	sp|P30153|2AAA_HUMAN	245.79	32	32	0	377000000		16	16	20	0	Carbamidomethylation	65309	Serine/threonine-protein phosphatase 2A 65 kDa regulatory subunit A alpha isoform OS=Homo sapiens OX=9606 GN=PPP2R1A PE=1 SV=4
287	373	sp|P46821|MAP1B_HUMAN	245.49	10	10	0	286000000		20	18	24	0	Carbamidomethylation	270632	Microtubule-associated protein 1B OS=Homo sapiens OX=9606 GN=MAP1B PE=1 SV=2
304	358	sp|Q9H2X9|S12A5_HUMAN	244.35	20	20	0	324000000		23	20	25	0	Carbamidomethylation; Deamidation (NQ)	126183	Solute carrier family 12 member 5 OS=Homo sapiens OX=9606 GN=SLC12A5 PE=1 SV=3
270	432	tr|A0A0U1RRM6|A0A0U1RRM6_HUMAN	243.87	30	30	0	414000000		21	21	26	0	Carbamidomethylation; Acetylation (Protein N-term); Deamidation (NQ)	87400	Protein enabled homolog OS=Homo sapiens OX=9606 GN=ENAH PE=1 SV=1
75	380	sp|P14923|PLAK_HUMAN	243.58	50	41	43	206000000	49900000	35	28	33	45	Carbamidomethylation; Oxidation (M); Deamidation (NQ)	81745	Junction plakoglobin OS=Homo sapiens OX=9606 GN=JUP PE=1 SV=3
236	305	sp|O75746|CMC1_HUMAN	242.73	38	38	0	603000000		26	17	32	0	Carbamidomethylation; Deamidation (NQ)	74762	Calcium-binding mitochondrial carrier protein Aralar1 OS=Homo sapiens OX=9606 GN=SLC25A12 PE=1 SV=2
256	351	sp|Q9UQB8|BAIP2_HUMAN	242.62	43	43	0	410000000		24	24	31	0	Carbamidomethylation; Deamidation (NQ)	60868	Brain-specific angiogenesis inhibitor 1-associated protein 2 OS=Homo sapiens OX=9606 GN=BAIAP2 PE=1 SV=1
256	352	tr|I3L4C2|I3L4C2_HUMAN	242.62	43	43	0	410000000		24	24	31	0	Carbamidomethylation; Deamidation (NQ)	61381	Brain-specific angiogenesis inhibitor 1-associated protein 2 OS=Homo sapiens OX=9606 GN=BAIAP2 PE=1 SV=1
152	378	sp|O43166|SI1L1_HUMAN	242.36	20	20	0	64700000		33	5	48	0	Carbamidomethylation	200028	Signal-induced proliferation-associated 1-like protein 1 OS=Homo sapiens OX=9606 GN=SIPA1L1 PE=1 SV=4
314	557	tr|H0YI72|H0YI72_HUMAN	242.36	31	31	0	367000000		19	19	26	0	Carbamidomethylation; Deamidation (NQ)	60036	Ankyrin repeat and sterile alpha motif domain-containing protein 1B (Fragment) OS=Homo sapiens OX=9606 GN=ANKS1B PE=1 SV=1
126	438	sp|P07196|NFL_HUMAN	242.35	45	45	4	2950000000	463000	33	28	53	2	Carbamidomethylation; Oxidation (M); Deamidation (NQ)	61517	Neurofilament light polypeptide OS=Homo sapiens OX=9606 GN=NEFL PE=1 SV=3
209	386	sp|O75116|ROCK2_HUMAN	241.78	23	23	0	234000000		28	28	34	0	Carbamidomethylation; Deamidation (NQ)	160899	Rho-associated protein kinase 2 OS=Homo sapiens OX=9606 GN=ROCK2 PE=1 SV=4
348	452	sp|Q8NFZ4|NLGN2_HUMAN	241.27	28	28	0	149000000		19	13	20	0	Carbamidomethylation	90820	Neuroligin-2 OS=Homo sapiens OX=9606 GN=NLGN2 PE=1 SV=1
399	443	sp|P54764|EPHA4_HUMAN	240.92	21	21	0	75500000		16	12	16	0	Carbamidomethylation	109860	Ephrin type-A receptor 4 OS=Homo sapiens OX=9606 GN=EPHA4 PE=1 SV=1
251	405	tr|F8W0P6|F8W0P6_HUMAN	240.3	16	16	0	189000000		26	26	30	0	Carbamidomethylation	192376	Protein unc-13 homolog A OS=Homo sapiens OX=9606 GN=UNC13A PE=1 SV=1
251	406	sp|Q9UPW8|UN13A_HUMAN	240.3	16	16	0	189000000		26	26	30	0	Carbamidomethylation	193013	Protein unc-13 homolog A OS=Homo sapiens OX=9606 GN=UNC13A PE=2 SV=4
251	407	tr|F8W059|F8W059_HUMAN	240.3	16	16	0	189000000		26	26	30	0	Carbamidomethylation	195129	Protein unc-13 homolog A OS=Homo sapiens OX=9606 GN=UNC13A PE=1 SV=1
227	459	sp|Q13367|AP3B2_HUMAN	240.26	31	31	0	231000000		31	22	33	0	Carbamidomethylation; Acetylation (Protein N-term)	119059	AP-3 complex subunit beta-2 OS=Homo sapiens OX=9606 GN=AP3B2 PE=1 SV=2
203	423	tr|A0A1W2PPS1|A0A1W2PPS1_HUMAN	239.48	29	29	5	429000000	1980000	26	26	29	6	Carbamidomethylation; Deamidation (NQ)	88318	Heterogeneous nuclear ribonucleoprotein U OS=Homo sapiens OX=9606 GN=HNRNPU PE=1 SV=1
203	424	sp|Q00839|HNRPU_HUMAN	239.48	28	28	5	429000000	1980000	26	26	29	6	Carbamidomethylation; Deamidation (NQ)	90585	Heterogeneous nuclear ribonucleoprotein U OS=Homo sapiens OX=9606 GN=HNRNPU PE=1 SV=6
366	466	sp|Q9BQI5|SGIP1_HUMAN	238.83	26	26	0	166000000		16	16	19	0	Carbamidomethylation; Deamidation (NQ)	89109	SH3-containing GRB2-like protein 3-interacting protein 1 OS=Homo sapiens OX=9606 GN=SGIP1 PE=1 SV=2
280	430	sp|Q9NQX3|GEPH_HUMAN	238.71	35	35	0	199000000		22	22	25	0	Carbamidomethylation; Acetylation (Protein N-term); Deamidation (NQ)	79748	Gephyrin OS=Homo sapiens OX=9606 GN=GPHN PE=1 SV=1
66	682	sp|P78527|PRKDC_HUMAN	238.55	18	0	18		46300000	77	76	0	82	Carbamidomethylation; Deamidation (NQ)	469093	DNA-dependent protein kinase catalytic subunit OS=Homo sapiens OX=9606 GN=PRKDC PE=1 SV=3
268	360	sp|Q86UR5|RIMS1_HUMAN	237.66	17	17	0	209000000		25	25	29	0	Carbamidomethylation; Deamidation (NQ)	189071	Regulating synaptic membrane exocytosis protein 1 OS=Homo sapiens OX=9606 GN=RIMS1 PE=1 SV=1
232	301	sp|O15075|DCLK1_HUMAN	237.5	43	43	0	284000000		26	22	32	0	Carbamidomethylation; Deamidation (NQ)	82224	Serine/threonine-protein kinase DCLK1 OS=Homo sapiens OX=9606 GN=DCLK1 PE=1 SV=2
279	315	sp|Q9P260|K1468_HUMAN	237.43	23	23	0	127000000		22	22	25	0	Carbamidomethylation; Deamidation (NQ)	134630	LisH domain and HEAT repeat-containing protein KIAA1468 OS=Homo sapiens OX=9606 GN=KIAA1468 PE=1 SV=2
50	548	sp|Q04695|K1C17_HUMAN	237	63	40	63	7550000	6300000	52	4	29	72	Carbamidomethylation; Oxidation (M); Deamidation (NQ)	48106	Keratin type I cytoskeletal 17 OS=Homo sapiens OX=9606 GN=KRT17 PE=1 SV=2
201	542	sp|P02768|ALBU_HUMAN	236.41	32	18	27	8990000	7640000	21	10	15	22	Carbamidomethylation; Oxidation (M); Deamidation (NQ)	69367	Serum albumin OS=Homo sapiens OX=9606 GN=ALB PE=1 SV=2
260	437	sp|P19367|HXK1_HUMAN	236.03	23	23	0	739000000		24	19	29	0	Carbamidomethylation	102486	Hexokinase-1 OS=Homo sapiens OX=9606 GN=HK1 PE=1 SV=3
463	562	tr|E9PD68|E9PD68_HUMAN	236	32	32	0	118000000		14	9	14	0	Carbamidomethylation	62030	Dihydropyrimidinase-related protein 1 OS=Homo sapiens OX=9606 GN=CRMP1 PE=1 SV=1
463	563	sp|Q14194|DPYL1_HUMAN	236	32	32	0	118000000		14	9	14	0	Carbamidomethylation	62184	Dihydropyrimidinase-related protein 1 OS=Homo sapiens OX=9606 GN=CRMP1 PE=1 SV=1
235	402	sp|P38646|GRP75_HUMAN	235.91	33	33	14	88500000	6060000	19	16	20	11	Deamidation (NQ)	73681	Stress-70 protein mitochondrial OS=Homo sapiens OX=9606 GN=HSPA9 PE=1 SV=2
249	377	sp|O75061|AUXI_HUMAN	235.77	24	24	0	335000000		20	20	29	0	Carbamidomethylation; Acetylation (Protein N-term); Deamidation (NQ)	99997	Putative tyrosine-protein phosphatase auxilin OS=Homo sapiens OX=9606 GN=DNAJC6 PE=1 SV=3
390	683	sp|Q92777|SYN2_HUMAN	234.4	28	28	0	282000000		14	6	19	0	Carbamidomethylation; Oxidation (M)	62996	Synapsin-2 OS=Homo sapiens OX=9606 GN=SYN2 PE=2 SV=4
316	428	sp|Q96SB3|NEB2_HUMAN	234.37	30	30	0	263000000		22	19	25	0		89192	Neurabin-2 OS=Homo sapiens OX=9606 GN=PPP1R9B PE=1 SV=2
316	429	tr|D3DTX6|D3DTX6_HUMAN	234.37	30	30	0	263000000		22	19	25	0		89334	Neurabin-2 OS=Homo sapiens OX=9606 GN=PPP1R9B PE=1 SV=1
306	514	sp|P00367|DHE3_HUMAN	233.29	33	33	0	48000000		17	4	23	0	Carbamidomethylation; Deamidation (NQ)	61398	Glutamate dehydrogenase 1 mitochondrial OS=Homo sapiens OX=9606 GN=GLUD1 PE=1 SV=2
267	367	sp|O75335|LIPA4_HUMAN	233.07	27	27	0	68700000		24	12	27	0	Carbamidomethylation	134404	Liprin-alpha-4 OS=Homo sapiens OX=9606 GN=PPFIA4 PE=2 SV=3
267	368	tr|B1APN9|B1APN9_HUMAN	233.07	27	27	0	68700000		24	12	27	0	Carbamidomethylation	134041	Liprin-alpha-4 OS=Homo sapiens OX=9606 GN=PPFIA4 PE=1 SV=2
162	415	sp|Q9Y6V0|PCLO_HUMAN	232.53	8	8	0	292000000	458000	37	33	44	1	Oxidation (M); Deamidation (NQ)	560707	Protein piccolo OS=Homo sapiens OX=9606 GN=PCLO PE=1 SV=5
405	589	sp|P61978|HNRPK_HUMAN	232.31	34	34	2	23400000		13	2	15	1	Carbamidomethylation	50976	Heterogeneous nuclear ribonucleoprotein K OS=Homo sapiens OX=9606 GN=HNRNPK PE=1 SV=1
311	382	sp|P33176|KINH_HUMAN	231.64	24	24	0	67300000		21	13	23	0	Carbamidomethylation	109685	Kinesin-1 heavy chain OS=Homo sapiens OX=9606 GN=KIF5B PE=1 SV=1
196	433	sp|Q5T5P2|SKT_HUMAN	231.52	15	15	0	475000000		33	33	38	0	Carbamidomethylation	214114	Sickle tail protein homolog OS=Homo sapiens OX=9606 GN=KIAA1217 PE=1 SV=2
169	483	tr|E9PBG7|E9PBG7_HUMAN	231.45	37	37	4	71900000		24	7	42	1	Carbamidomethylation; Oxidation (M)	57763	Calcium/calmodulin-dependent protein kinase type II subunit delta OS=Homo sapiens OX=9606 GN=CAMK2D PE=1 SV=1
169	484	tr|E9PF82|E9PF82_HUMAN	231.45	36	36	4	71900000		24	7	42	1	Carbamidomethylation; Oxidation (M)	60005	Calcium/calmodulin-dependent protein kinase type II subunit delta OS=Homo sapiens OX=9606 GN=CAMK2D PE=1 SV=1
352	761	sp|O15079|SNPH_HUMAN	231.38	28	28	0	305000000		14	12	20	0	Carbamidomethylation	53537	Syntaphilin OS=Homo sapiens OX=9606 GN=SNPH PE=1 SV=2
205	410	tr|A0A0G2JQT1|A0A0G2JQT1_HUMAN	230.81	30	30	0	2530000		27	1	37	0	Carbamidomethylation; Oxidation (M); Deamidation (NQ)	100297	Cytoplasmic FMR1-interacting protein 1 (Fragment) OS=Homo sapiens OX=9606 GN=CYFIP1 PE=1 SV=4
205	411	tr|A0A0G2JR96|A0A0G2JR96_HUMAN	230.81	30	30	0	2530000		27	1	37	0	Carbamidomethylation; Oxidation (M); Deamidation (NQ)	100297	Cytoplasmic FMR1-interacting protein 1 (Fragment) OS=Homo sapiens OX=9606 GN=CYFIP1 PE=1 SV=4
258	412	sp|Q14289|FAK2_HUMAN	230.2	28	28	0	317000000		26	25	29	0	Carbamidomethylation; Acetylation (Protein N-term)	115875	Protein-tyrosine kinase 2-beta OS=Homo sapiens OX=9606 GN=PTK2B PE=1 SV=2
172	499	sp|P50570|DYN2_HUMAN	229.51	28	28	0	12000000		29	4	43	0	Oxidation (M); Deamidation (NQ)	98064	Dynamin-2 OS=Homo sapiens OX=9606 GN=DNM2 PE=1 SV=2
296	653	sp|O95202|LETM1_HUMAN	228.58	23	23	0	841000000		18	17	25	0	Carbamidomethylation; Oxidation (M); Deamidation (NQ)	83354	Mitochondrial proton/calcium exchanger protein OS=Homo sapiens OX=9606 GN=LETM1 PE=1 SV=1
435	716	tr|Q5T6W2|Q5T6W2_HUMAN	228.4	39	39	3	2510000		12	1	14	1	Carbamidomethylation	41807	Heterogeneous nuclear ribonucleoprotein K (Fragment) OS=Homo sapiens OX=9606 GN=HNRNPK PE=1 SV=1
271	417	tr|G8JLD5|G8JLD5_HUMAN	227.77	36	36	0	285000000		25	25	27	0	Carbamidomethylation	79622	Dynamin-1-like protein OS=Homo sapiens OX=9606 GN=DNM1L PE=1 SV=1
271	418	sp|O00429|DNM1L_HUMAN	227.77	35	35	0	285000000		25	25	27	0	Carbamidomethylation	81877	Dynamin-1-like protein OS=Homo sapiens OX=9606 GN=DNM1L PE=1 SV=2
295	632	sp|P16157|ANK1_HUMAN	227.44	9	8	1	8270000	520000	18	3	24	1	Carbamidomethylation; Deamidation (NQ)	206263	Ankyrin-1 OS=Homo sapiens OX=9606 GN=ANK1 PE=1 SV=3
323	924	sp|P43004|EAA2_HUMAN	226.78	23	23	0	761000000		14	14	24	0	Carbamidomethylation; Acetylation (Protein N-term); Deamidation (NQ)	62104	Excitatory amino acid transporter 2 OS=Homo sapiens OX=9606 GN=SLC1A2 PE=1 SV=2
226	470	sp|P10809|CH60_HUMAN	226.13	37	37	2	392000000	367000	27	27	31	1	Carbamidomethylation; Oxidation (M)	61055	60 kDa heat shock protein mitochondrial OS=Homo sapiens OX=9606 GN=HSPD1 PE=1 SV=2
358	469	tr|A0A0C4DGN6|A0A0C4DGN6_HUMAN	225.94	32	32	0	234000000		20	20	20	0	Carbamidomethylation	83132	ARF GTPase-activating protein GIT1 OS=Homo sapiens OX=9606 GN=GIT1 PE=1 SV=1
198	824	sp|P04406|G3P_HUMAN	225.27	47	35	37	276000000	24300000	17	15	22	16	Carbamidomethylation; Oxidation (M); Deamidation (NQ)	36053	Glyceraldehyde-3-phosphate dehydrogenase OS=Homo sapiens OX=9606 GN=GAPDH PE=1 SV=3
238	409	sp|P53621|COPA_HUMAN	225.1	25	25	0	146000000		26	26	30	0	Carbamidomethylation; Deamidation (NQ)	138345	Coatomer subunit alpha OS=Homo sapiens OX=9606 GN=COPA PE=1 SV=2
107	488	sp|P12036|NFH_HUMAN	224.64	17	17	2	450000000		22	17	59	3	Carbamidomethylation; Oxidation (M)	112479	Neurofilament heavy polypeptide OS=Homo sapiens OX=9606 GN=NEFH PE=1 SV=4
320	451	sp|Q14974|IMB1_HUMAN	224.44	25	25	2	205000000	261000	19	19	21	2	Carbamidomethylation; Deamidation (NQ)	97170	Importin subunit beta-1 OS=Homo sapiens OX=9606 GN=KPNB1 PE=1 SV=2
302	569	sp|Q15811|ITSN1_HUMAN	224.15	15	15	0	44500000		21	6	23	0	Carbamidomethylation	195420	Intersectin-1 OS=Homo sapiens OX=9606 GN=ITSN1 PE=1 SV=3
156	552	sp|P68133|ACTS_HUMAN	223.67	45	43	21	43300000		22	2	33	13	Oxidation (M)	42051	Actin alpha skeletal muscle OS=Homo sapiens OX=9606 GN=ACTA1 PE=1 SV=1
156	553	sp|P68032|ACTC_HUMAN	223.67	45	43	21	43300000		22	2	33	13	Oxidation (M)	42019	Actin alpha cardiac muscle 1 OS=Homo sapiens OX=9606 GN=ACTC1 PE=1 SV=1
561	1234	sp|P35637|FUS_HUMAN	223.35	20	20	0	327000000		10	10	11	0	Carbamidomethylation	53426	RNA-binding protein FUS OS=Homo sapiens OX=9606 GN=FUS PE=1 SV=1
223	640	sp|P14136|GFAP_HUMAN	223.25	31	31	4	1050000000		23	17	26	7	Oxidation (M); Deamidation (NQ)	49880	Glial fibrillary acidic protein OS=Homo sapiens OX=9606 GN=GFAP PE=1 SV=1
223	641	tr|K7EMP8|K7EMP8_HUMAN	223.25	31	31	4	1050000000		23	17	26	7	Oxidation (M); Deamidation (NQ)	49880	Glial fibrillary acidic protein OS=Homo sapiens OX=9606 GN=GFAP PE=1 SV=2
223	646	tr|A0A1X7SBR3|A0A1X7SBR3_HUMAN	223.25	28	28	4	1050000000		23	17	26	7	Oxidation (M); Deamidation (NQ)	54244	Glial fibrillary acidic protein OS=Homo sapiens OX=9606 GN=GFAP PE=1 SV=1
223	647	tr|A0A1W2PR46|A0A1W2PR46_HUMAN	223.25	26	26	4	1050000000		23	17	26	7	Oxidation (M); Deamidation (NQ)	57360	Glial fibrillary acidic protein OS=Homo sapiens OX=9606 GN=GFAP PE=1 SV=1
45	648	sp|Q7Z794|K2C1B_HUMAN	223.01	40	17	38	8610000	37600000	44	17	36	79	Carbamidomethylation; Oxidation (M); Deamidation (NQ)	61901	Keratin type II cytoskeletal 1b OS=Homo sapiens OX=9606 GN=KRT77 PE=1 SV=3
179	403	tr|F5GYF8|F5GYF8_HUMAN	222.84	26	26	0	11000000		29	1	41	0	Carbamidomethylation	139481	Signal-induced proliferation-associated 1-like protein 1 OS=Homo sapiens OX=9606 GN=SIPA1L1 PE=1 SV=1
407	489	sp|O94826|TOM70_HUMAN	222.51	33	33	0	276000000		16	15	16	0	Carbamidomethylation	67455	Mitochondrial import receptor subunit TOM70 OS=Homo sapiens OX=9606 GN=TOMM70 PE=1 SV=1
284	404	sp|O14980|XPO1_HUMAN	222.42	26	26	0	150000000		25	25	25	0	Carbamidomethylation; Acetylation (Protein N-term)	123386	Exportin-1 OS=Homo sapiens OX=9606 GN=XPO1 PE=1 SV=1
319	510	sp|Q8TF61|FBX41_HUMAN	222.3	25	25	0	138000000		19	19	23	0	Carbamidomethylation	94496	F-box only protein 41 OS=Homo sapiens OX=9606 GN=FBXO41 PE=2 SV=5
353	809	sp|P19022|CADH2_HUMAN	222.21	17	17	0	128000000		12	11	20	0	Carbamidomethylation; Deamidation (NQ)	99809	Cadherin-2 OS=Homo sapiens OX=9606 GN=CDH2 PE=1 SV=4
200	525	sp|P54652|HSP72_HUMAN	220.24	32	30	9	27600000		23	6	31	6	Deamidation (NQ)	70021	Heat shock-related 70 kDa protein 2 OS=Homo sapiens OX=9606 GN=HSPA2 PE=1 SV=1
142	953	sp|P81605|DCD_HUMAN	220.02	83	71	80	243000000	241000000	33	33	14	36	Carbamidomethylation; Deamidation (NQ)	11284	Dermcidin OS=Homo sapiens OX=9606 GN=DCD PE=1 SV=2
357	536	sp|Q9Y4F1|FARP1_HUMAN	219.81	16	16	0	206000000		16	15	20	0	Carbamidomethylation	118633	FERM ARHGEF and pleckstrin domain-containing protein 1 OS=Homo sapiens OX=9606 GN=FARP1 PE=1 SV=1
357	540	tr|C9JME2|C9JME2_HUMAN	219.81	16	16	0	206000000		16	15	20	0	Carbamidomethylation	122095	FERM ARHGEF and pleckstrin domain-containing protein 1 OS=Homo sapiens OX=9606 GN=FARP1 PE=1 SV=2
202	468	sp|P35749|MYH11_HUMAN	219.3	11	11	3	40800000		22	4	30	6	Carbamidomethylation; Deamidation (NQ)	227337	Myosin-11 OS=Homo sapiens OX=9606 GN=MYH11 PE=1 SV=3
299	1075	sp|P43003|EAA1_HUMAN	218.16	19	19	0	976000000		11	9	24	0	Carbamidomethylation; Oxidation (M); Deamidation (NQ)	59572	Excitatory amino acid transporter 1 OS=Homo sapiens OX=9606 GN=SLC1A3 PE=1 SV=1
215	529	sp|Q8N1I0|DOCK4_HUMAN	218.16	18	18	0	6070000		34	1	35	0	Carbamidomethylation; Deamidation (NQ)	225204	Dedicator of cytokinesis protein 4 OS=Homo sapiens OX=9606 GN=DOCK4 PE=1 SV=3
216	530	tr|H0Y599|H0Y599_HUMAN	217.69	18	18	0	1220000		34	1	35	0	Carbamidomethylation; Deamidation (NQ)	228639	Dedicator of cytokinesis protein 4 (Fragment) OS=Homo sapiens OX=9606 GN=DOCK4 PE=1 SV=1
262	635	sp|P49418|AMPH_HUMAN	217.41	22	22	0	308000000		20	17	28	0	Carbamidomethylation	76257	Amphiphysin OS=Homo sapiens OX=9606 GN=AMPH PE=1 SV=1
312	487	sp|Q9C0H5|RHG39_HUMAN	217.38	16	16	0	94500000		16	16	22	0	Carbamidomethylation; Deamidation (NQ)	121286	Rho GTPase-activating protein 39 OS=Homo sapiens OX=9606 GN=ARHGAP39 PE=1 SV=2
339	556	tr|E7EWP2|E7EWP2_HUMAN	217.23	7	7	0	13700000		18	6	20	0	Carbamidomethylation; Deamidation (NQ)	262680	Triple functional domain protein OS=Homo sapiens OX=9606 GN=TRIO PE=1 SV=2
339	574	sp|O75962|TRIO_HUMAN	217.23	5	5	0	13700000		18	6	20	0	Carbamidomethylation; Deamidation (NQ)	346901	Triple functional domain protein OS=Homo sapiens OX=9606 GN=TRIO PE=1 SV=2
387	497	sp|O75955|FLOT1_HUMAN	216.38	42	42	0	140000000		14	14	17	0	Carbamidomethylation	47355	Flotillin-1 OS=Homo sapiens OX=9606 GN=FLOT1 PE=1 SV=3
275	478	sp|Q8N4C8|MINK1_HUMAN	216.25	20	20	0	137000000		24	14	27	0	Carbamidomethylation; Deamidation (NQ)	149821	Misshapen-like kinase 1 OS=Homo sapiens OX=9606 GN=MINK1 PE=1 SV=2
298	436	sp|Q8WZA2|RPGF4_HUMAN	215.63	23	23	0	221000000		23	23	25	0	Carbamidomethylation	115522	Rap guanine nucleotide exchange factor 4 OS=Homo sapiens OX=9606 GN=RAPGEF4 PE=1 SV=1
356	564	tr|F8VXC8|F8VXC8_HUMAN	215.05	20	20	0	140000000		21	21	23	0	Carbamidomethylation; Deamidation (NQ)	136184	SWI/SNF complex subunit SMARCC2 OS=Homo sapiens OX=9606 GN=SMARCC2 PE=1 SV=1
335	473	sp|P55060|XPO2_HUMAN	215.02	21	21	1	110000000	229000	18	18	21	1	Carbamidomethylation; Deamidation (NQ)	110417	Exportin-2 OS=Homo sapiens OX=9606 GN=CSE1L PE=1 SV=3
263	447	sp|C9J069|AJM1_HUMAN	214.21	21	21	0	241000000		21	21	30	0	Carbamidomethylation	106650	Apical junction component 1 homolog OS=Homo sapiens OX=9606 GN=AJM1 PE=3 SV=1
350	486	sp|O00408|PDE2A_HUMAN	213.74	20	20	0	170000000		19	19	20	0	Carbamidomethylation	105717	cGMP-dependent 3' 5'-cyclic phosphodiesterase OS=Homo sapiens OX=9606 GN=PDE2A PE=1 SV=1
277	467	sp|Q9UKE5|TNIK_HUMAN	213.58	18	18	0	75800000		22	12	25	0	Deamidation (NQ)	154943	TRAF2 and NCK-interacting protein kinase OS=Homo sapiens OX=9606 GN=TNIK PE=1 SV=1
428	560	sp|O94875|SRBS2_HUMAN	212.85	15	15	0	47700000		13	5	15	0	Carbamidomethylation	124107	Sorbin and SH3 domain-containing protein 2 OS=Homo sapiens OX=9606 GN=SORBS2 PE=1 SV=3
415	1280	tr|D6R9U4|D6R9U4_HUMAN	212.63	63	63	0	25600000		10	2	16	0	Carbamidomethylation; Acetylation (Protein N-term); Deamidation (NQ)	19301	Ankyrin-2 (Fragment) OS=Homo sapiens OX=9606 GN=ANK2 PE=1 SV=1
313	425	sp|P48058|GRIA4_HUMAN	212.62	24	24	1	9830000		19	2	24	1	Carbamidomethylation; Deamidation (NQ)	100871	Glutamate receptor 4 OS=Homo sapiens OX=9606 GN=GRIA4 PE=1 SV=2
369	665	sp|P09471|GNAO_HUMAN	210.96	40	40	0	237000000		14	11	20	0	Carbamidomethylation; Oxidation (M)	40051	Guanine nucleotide-binding protein G(o) subunit alpha OS=Homo sapiens OX=9606 GN=GNAO1 PE=1 SV=4
408	631	sp|P35611|ADDA_HUMAN	210.23	22	22	0	287000000		16	14	16	0	Carbamidomethylation	80955	Alpha-adducin OS=Homo sapiens OX=9606 GN=ADD1 PE=1 SV=2
367	989	sp|P12532|KCRU_HUMAN	209.65	30	30	0	260000000		13	12	18	0	Carbamidomethylation	47037	Creatine kinase U-type mitochondrial OS=Homo sapiens OX=9606 GN=CKMT1A PE=1 SV=1
192	1120	sp|Q96JE9|MAP6_HUMAN	208.83	13	13	0	420000000		13	13	38	0	Carbamidomethylation; Acetylation (Protein N-term)	86505	Microtubule-associated protein 6 OS=Homo sapiens OX=9606 GN=MAP6 PE=1 SV=2
317	444	sp|O94910|AGRL1_HUMAN	208.79	16	16	0	133000000		20	18	22	0	Carbamidomethylation	162716	Adhesion G protein-coupled receptor L1 OS=Homo sapiens OX=9606 GN=ADGRL1 PE=1 SV=1
345	531	sp|P35612|ADDB_HUMAN	208.73	24	24	0	276000000		18	16	22	0	Carbamidomethylation	80854	Beta-adducin OS=Homo sapiens OX=9606 GN=ADD2 PE=1 SV=3
459	908	tr|E7ERK8|E7ERK8_HUMAN	208.67	16	16	0	95000000		12	12	14	0	Carbamidomethylation	84150	Rho GTPase-activating protein 44 OS=Homo sapiens OX=9606 GN=ARHGAP44 PE=1 SV=3
459	909	sp|Q17R89|RHG44_HUMAN	208.67	16	16	0	95000000		12	12	14	0	Carbamidomethylation	89247	Rho GTPase-activating protein 44 OS=Homo sapiens OX=9606 GN=ARHGAP44 PE=1 SV=1
459	913	tr|F5H6L3|F5H6L3_HUMAN	208.67	21	21	0	95000000		12	12	14	0	Carbamidomethylation	66187	Rho GTPase-activating protein 44 OS=Homo sapiens OX=9606 GN=ARHGAP44 PE=1 SV=2
373	498	sp|Q9NZ94|NLGN3_HUMAN	208.49	22	22	0	222000000		15	10	18	0	Carbamidomethylation; Deamidation (NQ)	93895	Neuroligin-3 OS=Homo sapiens OX=9606 GN=NLGN3 PE=1 SV=2
84	805	sp|P12035|K2C3_HUMAN	208.43	21	14	20		1330000	33	2	26	51	Oxidation (M); Deamidation (NQ)	64417	Keratin type II cytoskeletal 3 OS=Homo sapiens OX=9606 GN=KRT3 PE=1 SV=3
253	496	sp|O14936|CSKP_HUMAN	208.3	24	24	0	125000000		21	21	28	0	Carbamidomethylation; Deamidation (NQ)	105123	Peripheral plasma membrane protein CASK OS=Homo sapiens OX=9606 GN=CASK PE=1 SV=3
176	480	sp|P11021|BIP_HUMAN	208.06	35	27	26	65600000	11700000	22	20	20	21	Oxidation (M)	72333	Endoplasmic reticulum chaperone BiP OS=Homo sapiens OX=9606 GN=HSPA5 PE=1 SV=2
286	454	sp|P28331|NDUS1_HUMAN	207.98	34	34	0	273000000		23	23	25	0	Carbamidomethylation	79468	NADH-ubiquinone oxidoreductase 75 kDa subunit mitochondrial OS=Homo sapiens OX=9606 GN=NDUFS1 PE=1 SV=3
447	686	sp|O60242|AGRB3_HUMAN	206.38	11	11	0	107000000		12	11	14	0	Carbamidomethylation	171517	Adhesion G protein-coupled receptor B3 OS=Homo sapiens OX=9606 GN=ADGRB3 PE=1 SV=2
487	637	sp|P08237|PFKAM_HUMAN	206.33	20	20	0	103000000		13	10	13	0	Carbamidomethylation	85183	ATP-dependent 6-phosphofructokinase muscle type OS=Homo sapiens OX=9606 GN=PFKM PE=1 SV=2
91	680	sp|O95678|K2C75_HUMAN	205.97	27	21	26		2210000	36	2	26	46	Carbamidomethylation; Oxidation (M); Deamidation (NQ)	59560	Keratin type II cytoskeletal 75 OS=Homo sapiens OX=9606 GN=KRT75 PE=1 SV=2
385	504	sp|P53992|SC24C_HUMAN	205.79	19	19	0	131000000		16	16	19	0	Carbamidomethylation	118325	Protein transport protein Sec24C OS=Homo sapiens OX=9606 GN=SEC24C PE=1 SV=3
318	490	sp|O15294|OGT1_HUMAN	205.18	24	24	0	153000000		22	22	24	0	Carbamidomethylation; Deamidation (NQ)	116924	UDP-N-acetylglucosamine--peptide N-acetylglucosaminyltransferase 110 kDa subunit OS=Homo sapiens OX=9606 GN=OGT PE=1 SV=3
360	595	sp|P52272|HNRPM_HUMAN	205.15	28	28	0	166000000		20	20	23	0	Carbamidomethylation; Deamidation (NQ)	77516	Heterogeneous nuclear ribonucleoprotein M OS=Homo sapiens OX=9606 GN=HNRNPM PE=1 SV=3
381	756	sp|Q13576|IQGA2_HUMAN	205.07	10	10	0	56900000		16	11	17	0		180577	Ras GTPase-activating-like protein IQGAP2 OS=Homo sapiens OX=9606 GN=IQGAP2 PE=1 SV=4
333	495	sp|P55072|TERA_HUMAN	204.91	30	30	0	169000000		22	22	24	0	Carbamidomethylation; Acetylation (Protein N-term)	89322	Transitional endoplasmic reticulum ATPase OS=Homo sapiens OX=9606 GN=VCP PE=1 SV=4
181	602	sp|P0DMV8|HS71A_HUMAN	204.89	38	24	31	21500000	5370000	25	8	16	25	Oxidation (M); Deamidation (NQ)	70052	Heat shock 70 kDa protein 1A OS=Homo sapiens OX=9606 GN=HSPA1A PE=1 SV=1
181	603	sp|P0DMV9|HS71B_HUMAN	204.89	38	24	31	21500000	5370000	25	8	16	25	Oxidation (M); Deamidation (NQ)	70052	Heat shock 70 kDa protein 1B OS=Homo sapiens OX=9606 GN=HSPA1B PE=1 SV=1
181	604	tr|A0A0G2JIW1|A0A0G2JIW1_HUMAN	204.89	38	24	31	21500000	5370000	25	8	16	25	Oxidation (M); Deamidation (NQ)	70109	Heat shock 70 kDa protein 1B OS=Homo sapiens OX=9606 GN=HSPA1B PE=1 SV=1
392	674	sp|P11498|PYC_HUMAN	204.47	15	15	0	74900000		15	15	18	0	Carbamidomethylation; Deamidation (NQ)	129634	Pyruvate carboxylase mitochondrial OS=Homo sapiens OX=9606 GN=PC PE=1 SV=2
224	585	sp|Q16352|AINX_HUMAN	204.29	33	33	2	951000000		22	14	31	1	Oxidation (M); Deamidation (NQ)	55391	Alpha-internexin OS=Homo sapiens OX=9606 GN=INA PE=1 SV=2
303	567	tr|A0A087WX77|A0A087WX77_HUMAN	203.45	21	21	0	4760000		16	2	25	0	Carbamidomethylation; Oxidation (M); Deamidation (NQ)	94543	Neural cell adhesion molecule 1 OS=Homo sapiens OX=9606 GN=NCAM1 PE=1 SV=1
303	568	sp|P13591|NCAM1_HUMAN	203.45	21	21	0	4760000		16	2	25	0	Carbamidomethylation; Oxidation (M); Deamidation (NQ)	94574	Neural cell adhesion molecule 1 OS=Homo sapiens OX=9606 GN=NCAM1 PE=1 SV=3
220	590	sp|Q5VWQ8|DAB2P_HUMAN	203.44	18	18	2	46100000	91800	22	12	34	2	Carbamidomethylation; Deamidation (NQ)	131625	Disabled homolog 2-interacting protein OS=Homo sapiens OX=9606 GN=DAB2IP PE=1 SV=2
419	676	sp|Q12840|KIF5A_HUMAN	203.44	14	14	0	2220000		12	1	15	0	Carbamidomethylation	117378	Kinesin heavy chain isoform 5A OS=Homo sapiens OX=9606 GN=KIF5A PE=1 SV=2
229	544	sp|Q14152|EIF3A_HUMAN	203.31	19	19	0	117000000		28	28	34	0	Carbamidomethylation; Deamidation (NQ)	166569	Eukaryotic translation initiation factor 3 subunit A OS=Homo sapiens OX=9606 GN=EIF3A PE=1 SV=1
351	501	sp|Q02641|CACB1_HUMAN	203.08	36	36	0	76100000		15	10	20	0	Carbamidomethylation	65714	Voltage-dependent L-type calcium channel subunit beta-1 OS=Homo sapiens OX=9606 GN=CACNB1 PE=1 SV=3
457	587	sp|Q08174|PCDH1_HUMAN	202.09	17	17	0	97200000		14	10	14	0	Deamidation (NQ)	114743	Protocadherin-1 OS=Homo sapiens OX=9606 GN=PCDH1 PE=1 SV=2
424	712	tr|Q5JVZ5|Q5JVZ5_HUMAN	201.54	23	22	1	52600000	0	16	11	15	1	Carbamidomethylation	82365	Engulfment and cell motility protein 2 OS=Homo sapiens OX=9606 GN=ELMO2 PE=1 SV=1
424	713	sp|Q96JJ3|ELMO2_HUMAN	201.54	23	22	1	52600000	0	16	11	15	1	Carbamidomethylation	82615	Engulfment and cell motility protein 2 OS=Homo sapiens OX=9606 GN=ELMO2 PE=1 SV=2
118	619	sp|Q8N1N4|K2C78_HUMAN	201.54	43	26	40	39800000	23100000	35	19	24	36	Carbamidomethylation; Oxidation (M); Deamidation (NQ)	56866	Keratin type II cytoskeletal 78 OS=Homo sapiens OX=9606 GN=KRT78 PE=1 SV=2
393	816	tr|A0A0G2JQJ7|A0A0G2JQJ7_HUMAN	200.66	19	19	0	255000000		14	14	16	0	Carbamidomethylation	78955	Microtubule-associated protein OS=Homo sapiens OX=9606 GN=MAPT PE=1 SV=1
393	817	tr|A0A0G2JS76|A0A0G2JS76_HUMAN	200.66	19	19	0	255000000		14	14	16	0	Carbamidomethylation	80968	Microtubule-associated protein OS=Homo sapiens OX=9606 GN=MAPT PE=1 SV=1
393	819	sp|P10636|TAU_HUMAN	200.66	19	19	0	255000000		14	14	16	0	Carbamidomethylation	78928	Microtubule-associated protein tau OS=Homo sapiens OX=9606 GN=MAPT PE=1 SV=5
393	820	tr|A0A0G2JPD5|A0A0G2JPD5_HUMAN	200.66	19	19	0	255000000		14	14	16	0	Carbamidomethylation	78902	Microtubule-associated protein OS=Homo sapiens OX=9606 GN=MAPT PE=1 SV=1
393	821	tr|A0A0G2JMX7|A0A0G2JMX7_HUMAN	200.66	19	19	0	255000000		14	14	16	0	Carbamidomethylation	80915	Microtubule-associated protein OS=Homo sapiens OX=9606 GN=MAPT PE=1 SV=1
389	833	sp|Q16643|DREB_HUMAN	200.45	21	21	0	195000000		15	15	17	0	Carbamidomethylation; Acetylation (Protein N-term); Deamidation (NQ)	71429	Drebrin OS=Homo sapiens OX=9606 GN=DBN1 PE=1 SV=4
375	811	sp|Q8IXI2|MIRO1_HUMAN	200.43	26	26	0	113000000		13	9	18	0	Carbamidomethylation; Deamidation (NQ)	70784	Mitochondrial Rho GTPase 1 OS=Homo sapiens OX=9606 GN=RHOT1 PE=1 SV=2
422	912	sp|Q8N3V7|SYNPO_HUMAN	200.43	15	15	0	180000000		11	11	15	0	Carbamidomethylation; Deamidation (NQ)	99463	Synaptopodin OS=Homo sapiens OX=9606 GN=SYNPO PE=1 SV=2
346	802	sp|P49448|DHE4_HUMAN	200.01	26	24	2		997000	14	1	19	1	Carbamidomethylation; Deamidation (NQ)	61434	Glutamate dehydrogenase 2 mitochondrial OS=Homo sapiens OX=9606 GN=GLUD2 PE=1 SV=2
496	786	sp|Q14195|DPYL3_HUMAN	199.8	24	24	0	51800000		12	8	13	0	Carbamidomethylation	61963	Dihydropyrimidinase-related protein 3 OS=Homo sapiens OX=9606 GN=DPYSL3 PE=1 SV=1
417	784	sp|P21281|VATB2_HUMAN	199.37	31	31	0	90700000		13	13	16	0	Carbamidomethylation; Deamidation (NQ)	56501	V-type proton ATPase subunit B brain isoform OS=Homo sapiens OX=9606 GN=ATP6V1B2 PE=1 SV=3
290	511	tr|G5E9G7|G5E9G7_HUMAN	199.05	13	13	0	7720000		20	3	25	0	Carbamidomethylation; Oxidation (M); Deamidation (NQ)	184113	Neurexin 2 isoform CRA_a OS=Homo sapiens OX=9606 GN=NRXN2 PE=1 SV=1
290	512	sp|Q9P2S2|NRX2A_HUMAN	199.05	13	13	0	7720000		20	3	25	0	Carbamidomethylation; Oxidation (M); Deamidation (NQ)	184981	Neurexin-2 OS=Homo sapiens OX=9606 GN=NRXN2 PE=2 SV=1
425	650	sp|P28799|GRN_HUMAN	199.03	28	0	28		17500000	14	14	0	15	Carbamidomethylation	63545	Granulins OS=Homo sapiens OX=9606 GN=GRN PE=1 SV=2
427	1198	sp|P17302|CXA1_HUMAN	198.99	28	28	0	150000000		9	9	15	0	Carbamidomethylation; Deamidation (NQ)	43008	Gap junction alpha-1 protein OS=Homo sapiens OX=9606 GN=GJA1 PE=1 SV=2
244	537	tr|A0A0A0MRE5|A0A0A0MRE5_HUMAN	198.83	21	20	1	97600000	944000	22	18	28	1	Carbamidomethylation; Deamidation (NQ)	124772	Arf-GAP with SH3 domain ANK repeat and PH domain-containing protein 1 OS=Homo sapiens OX=9606 GN=ASAP1 PE=1 SV=1
244	538	sp|Q9ULH1|ASAP1_HUMAN	198.83	21	20	1	97600000	944000	22	18	28	1	Carbamidomethylation; Deamidation (NQ)	125498	Arf-GAP with SH3 domain ANK repeat and PH domain-containing protein 1 OS=Homo sapiens OX=9606 GN=ASAP1 PE=1 SV=4
532	1259	tr|H0Y972|H0Y972_HUMAN	198.5	39	39	0	84500000		10	4	12	0	Carbamidomethylation; Deamidation (NQ)	23698	Glutamate receptor 2 (Fragment) OS=Homo sapiens OX=9606 GN=GRIA2 PE=1 SV=1
282	690	sp|P10515|ODP2_HUMAN	198	29	29	0	1960000000		19	19	27	0	Carbamidomethylation; Oxidation (M); Deamidation (NQ)	68997	Dihydrolipoyllysine-residue acetyltransferase component of pyruvate dehydrogenase complex mitochondrial OS=Homo sapiens OX=9606 GN=DLAT PE=1 SV=3
635	1148	tr|A0A0A0MR02|A0A0A0MR02_HUMAN	197.45	36	33	3	247000000	196000	9	9	8	1	Carbamidomethylation	30348	Voltage-dependent anion-selective channel protein 2 (Fragment) OS=Homo sapiens OX=9606 GN=VDAC2 PE=1 SV=1
635	1149	sp|P45880|VDAC2_HUMAN	197.45	35	32	3	247000000	196000	9	9	8	1	Carbamidomethylation	31567	Voltage-dependent anion-selective channel protein 2 OS=Homo sapiens OX=9606 GN=VDAC2 PE=1 SV=2
250	571	sp|P22314|UBA1_HUMAN	197.38	17	16	8	146000000	2660000	15	15	22	8	Carbamidomethylation; Deamidation (NQ)	117849	Ubiquitin-like modifier-activating enzyme 1 OS=Homo sapiens OX=9606 GN=UBA1 PE=1 SV=3
321	545	sp|Q86YM7|HOME1_HUMAN	196.39	47	47	0	163000000		17	14	23	0	Acetylation (Protein N-term); Deamidation (NQ)	40277	Homer protein homolog 1 OS=Homo sapiens OX=9606 GN=HOMER1 PE=1 SV=2
291	605	sp|O95248|MTMR5_HUMAN	196.28	13	13	0	95400000		23	23	26	0	Carbamidomethylation	208442	Myotubularin-related protein 5 OS=Homo sapiens OX=9606 GN=SBF1 PE=1 SV=4
255	633	sp|P08670|VIME_HUMAN	195.63	38	38	8	118000000	227000	23	14	21	9	Carbamidomethylation; Oxidation (M); Deamidation (NQ)	53652	Vimentin OS=Homo sapiens OX=9606 GN=VIM PE=1 SV=4
182	746	sp|Q5T749|KPRP_HUMAN	195.6	34	12	31	49100000	74900000	25	25	8	31	Carbamidomethylation; Deamidation (NQ)	64136	Keratinocyte proline-rich protein OS=Homo sapiens OX=9606 GN=KPRP PE=1 SV=1
536	1791	sp|Q99878|H2A1J_HUMAN	195.55	59	36	50	10600000		8	1	8	4		13936	Histone H2A type 1-J OS=Homo sapiens OX=9606 GN=HIST1H2AJ PE=1 SV=3
536	1792	sp|Q96KK5|H2A1H_HUMAN	195.55	59	36	50	10600000		8	1	8	4		13906	Histone H2A type 1-H OS=Homo sapiens OX=9606 GN=HIST1H2AH PE=1 SV=3
536	1793	sp|Q9BTM1|H2AJ_HUMAN	195.55	58	36	50	10600000		8	1	8	4		14019	Histone H2A.J OS=Homo sapiens OX=9606 GN=H2AFJ PE=1 SV=1
536	1794	sp|P20671|H2A1D_HUMAN	195.55	58	35	49	10600000		8	1	8	4		14107	Histone H2A type 1-D OS=Homo sapiens OX=9606 GN=HIST1H2AD PE=1 SV=2
536	1795	sp|P0C0S8|H2A1_HUMAN	195.55	58	35	49	10600000		8	1	8	4		14091	Histone H2A type 1 OS=Homo sapiens OX=9606 GN=HIST1H2AG PE=1 SV=2
536	1796	tr|A0A0U1RR32|A0A0U1RR32_HUMAN	195.55	44	27	38	10600000		8	1	8	4		18482	Histone H2A OS=Homo sapiens OX=9606 GN=hCG_2039566 PE=3 SV=1
536	1797	tr|A0A0U1RRH7|A0A0U1RRH7_HUMAN	195.55	44	27	38	10600000		8	1	8	4		18553	Histone H2A OS=Homo sapiens OX=9606 PE=3 SV=1
591	1132	sp|Q01813|PFKAP_HUMAN	195.54	13	13	0	41900000		8	4	10	0	Carbamidomethylation	85596	ATP-dependent 6-phosphofructokinase platelet type OS=Homo sapiens OX=9606 GN=PFKP PE=1 SV=2
359	565	sp|Q9ULI1|NWD2_HUMAN	194.75	12	12	0	91100000		17	17	19	0	Carbamidomethylation	197465	NACHT and WD repeat domain-containing protein 2 OS=Homo sapiens OX=9606 GN=NWD2 PE=2 SV=3
492	846	sp|Q9UPR5|NAC2_HUMAN	194.67	16	16	0	183000000		12	12	14	0	Carbamidomethylation; Deamidation (NQ)	100368	Sodium/calcium exchanger 2 OS=Homo sapiens OX=9606 GN=SLC8A2 PE=2 SV=2
288	623	sp|Q13136|LIPA1_HUMAN	194.44	14	14	0	9200000		15	3	24	0	Carbamidomethylation	135778	Liprin-alpha-1 OS=Homo sapiens OX=9606 GN=PPFIA1 PE=1 SV=1
432	724	sp|Q96JG6|VPS50_HUMAN	194.25	17	17	0	73200000		14	14	16	0	Carbamidomethylation	111174	Syndetin OS=Homo sapiens OX=9606 GN=VPS50 PE=1 SV=3
307	627	tr|E7ERD7|E7ERD7_HUMAN	194.16	23	23	0	116000000		15	6	25	0	Carbamidomethylation; Acetylation (Protein N-term); Oxidation (M); Deamidation (NQ)	75247	Long-chain-fatty-acid--CoA ligase 6 OS=Homo sapiens OX=9606 GN=ACSL6 PE=1 SV=1
307	630	sp|Q9UKU0|ACSL6_HUMAN	194.16	22	22	0	116000000		15	6	25	0	Carbamidomethylation; Acetylation (Protein N-term); Oxidation (M); Deamidation (NQ)	77752	Long-chain-fatty-acid--CoA ligase 6 OS=Homo sapiens OX=9606 GN=ACSL6 PE=2 SV=4
349	654	tr|E9PII3|E9PII3_HUMAN	194.12	23	23	0	120000000		18	12	22	0	Carbamidomethylation; Deamidation (NQ)	79257	Band 4.1-like protein 2 OS=Homo sapiens OX=9606 GN=EPB41L2 PE=1 SV=1
349	658	tr|E9PK52|E9PK52_HUMAN	194.12	20	20	0	120000000		18	12	22	0	Carbamidomethylation; Deamidation (NQ)	90997	Band 4.1-like protein 2 OS=Homo sapiens OX=9606 GN=EPB41L2 PE=1 SV=1
349	662	tr|E9PHY5|E9PHY5_HUMAN	194.12	18	18	0	120000000		18	12	22	0	Carbamidomethylation; Deamidation (NQ)	104360	Band 4.1-like protein 2 OS=Homo sapiens OX=9606 GN=EPB41L2 PE=1 SV=1
349	670	sp|O43491|E41L2_HUMAN	194.12	16	16	0	120000000		18	12	22	0	Carbamidomethylation; Deamidation (NQ)	112588	Band 4.1-like protein 2 OS=Homo sapiens OX=9606 GN=EPB41L2 PE=1 SV=1
589	1025	sp|O75899|GABR2_HUMAN	194.11	11	11	0	108000000		10	10	10	0	Carbamidomethylation	105821	Gamma-aminobutyric acid type B receptor subunit 2 OS=Homo sapiens OX=9606 GN=GABBR2 PE=1 SV=1
388	744	sp|Q9Y512|SAM50_HUMAN	193.97	29	29	0	291000000		15	15	18	0	Carbamidomethylation	51976	Sorting and assembly machinery component 50 homolog OS=Homo sapiens OX=9606 GN=SAMM50 PE=1 SV=3
344	583	sp|O14617|AP3D1_HUMAN	193.58	19	19	0	128000000		19	19	21	0	Carbamidomethylation; Deamidation (NQ)	130158	AP-3 complex subunit delta-1 OS=Homo sapiens OX=9606 GN=AP3D1 PE=1 SV=1
420	857	tr|E7ES33|E7ES33_HUMAN	193.44	36	36	0	99600000		11	10	16	0	Carbamidomethylation	48716	Septin-7 OS=Homo sapiens OX=9606 GN=SEPT7 PE=1 SV=3
420	858	sp|Q16181|SEPT7_HUMAN	193.44	35	35	0	99600000		11	10	16	0	Carbamidomethylation	50680	Septin-7 OS=Homo sapiens OX=9606 GN=SEPT7 PE=1 SV=2
420	859	tr|E7EPK1|E7EPK1_HUMAN	193.44	35	35	0	99600000		11	10	16	0	Carbamidomethylation	50695	Septin-7 OS=Homo sapiens OX=9606 GN=SEPT7 PE=1 SV=2
562	1493	tr|A0A087WW91|A0A087WW91_HUMAN	192.75	48	48	0	19000000		8	1	13	0	Carbamidomethylation; Oxidation (M); Deamidation (NQ)	24438	Synapsin-2 (Fragment) OS=Homo sapiens OX=9606 GN=SYN2 PE=1 SV=1
537	1799	sp|P04908|H2A1B_HUMAN	192.72	58	35	49	10100000		8	1	8	4		14135	Histone H2A type 1-B/E OS=Homo sapiens OX=9606 GN=HIST1H2AB PE=1 SV=2
537	1800	sp|Q93077|H2A1C_HUMAN	192.72	58	35	49	10100000		8	1	8	4		14105	Histone H2A type 1-C OS=Homo sapiens OX=9606 GN=HIST1H2AC PE=1 SV=3
537	1801	sp|Q7L7L0|H2A3_HUMAN	192.72	58	35	49	10100000		8	1	8	4		14121	Histone H2A type 3 OS=Homo sapiens OX=9606 GN=HIST3H2A PE=1 SV=3
638	1405	sp|O43837|IDH3B_HUMAN	192.56	25	25	0	125000000		10	10	10	0		42184	Isocitrate dehydrogenase [NAD] subunit beta mitochondrial OS=Homo sapiens OX=9606 GN=IDH3B PE=1 SV=2
638	1406	tr|A0A087WZN1|A0A087WZN1_HUMAN	192.56	25	25	0	125000000		10	10	10	0		42411	Isocitrate dehydrogenase [NAD] subunit mitochondrial OS=Homo sapiens OX=9606 GN=IDH3B PE=1 SV=1
354	575	sp|P35609|ACTN2_HUMAN	192.53	18	18	0	33800000		17	4	20	0	Carbamidomethylation	103854	Alpha-actinin-2 OS=Homo sapiens OX=9606 GN=ACTN2 PE=1 SV=1
507	867	tr|A0A0A0MRE6|A0A0A0MRE6_HUMAN	192.2	16	16	0	77300000		11	11	13	0	Carbamidomethylation	98702	WD repeat-containing protein 47 OS=Homo sapiens OX=9606 GN=WDR47 PE=1 SV=1
507	868	sp|O94967|WDR47_HUMAN	192.2	15	15	0	77300000		11	11	13	0	Carbamidomethylation	101949	WD repeat-containing protein 47 OS=Homo sapiens OX=9606 GN=WDR47 PE=1 SV=1
329	527	sp|O76039|CDKL5_HUMAN	192.13	21	21	0	137000000		19	19	23	0	Carbamidomethylation	115538	Cyclin-dependent kinase-like 5 OS=Homo sapiens OX=9606 GN=CDKL5 PE=1 SV=1
400	660	sp|O43301|HS12A_HUMAN	192.03	23	23	0	162000000		15	15	17	0	Carbamidomethylation	74978	Heat shock 70 kDa protein 12A OS=Homo sapiens OX=9606 GN=HSPA12A PE=1 SV=2
400	661	tr|A0A1B0GTF3|A0A1B0GTF3_HUMAN	192.03	22	22	0	162000000		15	15	17	0	Carbamidomethylation	77019	Heat shock 70 kDa protein 12A OS=Homo sapiens OX=9606 GN=HSPA12A PE=1 SV=1
485	976	sp|O14594|NCAN_HUMAN	191.46	8	8	0	194000000		12	11	13	0	Carbamidomethylation; Deamidation (NQ)	143093	Neurocan core protein OS=Homo sapiens OX=9606 GN=NCAN PE=1 SV=3
397	850	sp|Q9BUH8|BEGIN_HUMAN	191.19	22	22	0	186000000		14	14	17	0	Carbamidomethylation; Deamidation (NQ)	64803	Brain-enriched guanylate kinase-associated protein OS=Homo sapiens OX=9606 GN=BEGAIN PE=1 SV=1
397	854	tr|A0A1B0GVM0|A0A1B0GVM0_HUMAN	191.19	16	16	0	186000000		14	14	17	0	Carbamidomethylation; Deamidation (NQ)	87674	Brain-enriched guanylate kinase-associated protein OS=Homo sapiens OX=9606 GN=BEGAIN PE=1 SV=1
437	714	tr|A0A087WY71|A0A087WY71_HUMAN	191.1	35	35	0	120000000		15	15	15	0	Carbamidomethylation	49527	AP-2 complex subunit mu OS=Homo sapiens OX=9606 GN=AP2M1 PE=1 SV=1
437	715	sp|Q96CW1|AP2M1_HUMAN	191.1	34	34	0	120000000		15	15	15	0	Carbamidomethylation	49655	AP-2 complex subunit mu OS=Homo sapiens OX=9606 GN=AP2M1 PE=1 SV=2
437	717	tr|E9PFW3|E9PFW3_HUMAN	191.1	33	33	0	120000000		15	15	15	0	Carbamidomethylation	52304	AP-2 complex subunit mu OS=Homo sapiens OX=9606 GN=AP2M1 PE=1 SV=1
403	608	tr|C9IYE1|C9IYE1_HUMAN	190.79	13	13	0	11400000		16	5	18	0	Carbamidomethylation; Oxidation (M)	147584	Calcium-dependent secretion activator 2 OS=Homo sapiens OX=9606 GN=CADPS2 PE=1 SV=1
403	609	sp|Q86UW7|CAPS2_HUMAN	190.79	13	13	0	11400000		16	5	18	0	Carbamidomethylation; Oxidation (M)	147734	Calcium-dependent secretion activator 2 OS=Homo sapiens OX=9606 GN=CADPS2 PE=1 SV=2
403	610	tr|A0A087X1P3|A0A087X1P3_HUMAN	190.79	13	13	0	11400000		16	5	18	0	Carbamidomethylation; Oxidation (M)	148297	Calcium-dependent secretion activator 2 OS=Homo sapiens OX=9606 GN=CADPS2 PE=1 SV=1
278	628	sp|P14625|ENPL_HUMAN	190.53	22	22	5	131000000	629000	19	17	22	3	Deamidation (NQ)	92469	Endoplasmin OS=Homo sapiens OX=9606 GN=HSP90B1 PE=1 SV=1
489	804	sp|O60763|USO1_HUMAN	190.31	16	16	0	108000000		12	12	13	0	Carbamidomethylation	107895	General vesicular transport factor p115 OS=Homo sapiens OX=9606 GN=USO1 PE=1 SV=2
458	790	tr|I3L1P8|I3L1P8_HUMAN	189.76	40	40	0	258000000		11	11	14	0	Carbamidomethylation	32182	Mitochondrial 2-oxoglutarate/malate carrier protein (Fragment) OS=Homo sapiens OX=9606 GN=SLC25A11 PE=1 SV=1
458	793	sp|Q02978|M2OM_HUMAN	189.76	38	38	0	258000000		11	11	14	0	Carbamidomethylation	34062	Mitochondrial 2-oxoglutarate/malate carrier protein OS=Homo sapiens OX=9606 GN=SLC25A11 PE=1 SV=3
524	1454	sp|Q8WXS5|CCG8_HUMAN	188.52	23	23	0	253000000		7	7	12	0	Carbamidomethylation	43313	Voltage-dependent calcium channel gamma-8 subunit OS=Homo sapiens OX=9606 GN=CACNG8 PE=2 SV=3
524	1455	tr|A0A1X7SBR8|A0A1X7SBR8_HUMAN	188.52	23	23	0	253000000		7	7	12	0	Carbamidomethylation	43295	Multifunctional fusion protein OS=Homo sapiens OX=9606 GN=CACNG8 PE=1 SV=1
404	663	tr|D3DX49|D3DX49_HUMAN	188.09	30	30	0	88100000		15	12	18	0	Carbamidomethylation; Deamidation (NQ)	64586	MAGUK p55 subfamily member 2 OS=Homo sapiens OX=9606 GN=MPP2 PE=1 SV=1
404	664	sp|Q14168|MPP2_HUMAN	188.09	30	30	0	88100000		15	12	18	0	Carbamidomethylation; Deamidation (NQ)	64581	MAGUK p55 subfamily member 2 OS=Homo sapiens OX=9606 GN=MPP2 PE=1 SV=3
404	666	tr|A0A0D9SFF8|A0A0D9SFF8_HUMAN	188.09	30	30	0	88100000		15	12	18	0	Carbamidomethylation; Deamidation (NQ)	63998	MAGUK p55 subfamily member 2 OS=Homo sapiens OX=9606 GN=MPP2 PE=1 SV=1
404	667	tr|B4DZ84|B4DZ84_HUMAN	188.09	31	31	0	88100000		15	12	18	0	Carbamidomethylation; Deamidation (NQ)	60517	MAGUK p55 subfamily member 2 OS=Homo sapiens OX=9606 GN=MPP2 PE=1 SV=1
404	668	tr|D3DX48|D3DX48_HUMAN	188.09	31	31	0	88100000		15	12	18	0	Carbamidomethylation; Deamidation (NQ)	61590	MAGUK p55 subfamily member 2 OS=Homo sapiens OX=9606 GN=MPP2 PE=1 SV=1
404	669	tr|A0A0A0MRU0|A0A0A0MRU0_HUMAN	188.09	30	30	0	88100000		15	12	18	0	Carbamidomethylation; Deamidation (NQ)	63320	MAGUK p55 subfamily member 2 OS=Homo sapiens OX=9606 GN=MPP2 PE=1 SV=1
404	673	tr|A0A0C4DH75|A0A0C4DH75_HUMAN	188.09	28	28	0	88100000		15	12	18	0	Carbamidomethylation; Deamidation (NQ)	66807	MAGUK p55 subfamily member 2 OS=Homo sapiens OX=9606 GN=MPP2 PE=1 SV=1
453	894	sp|P26640|SYVC_HUMAN	187.71	12	12	0	77800000		13	13	15	0	Carbamidomethylation	140476	Valine--tRNA ligase OS=Homo sapiens OX=9606 GN=VARS PE=1 SV=4
252	1144	sp|P60201|MYPR_HUMAN	187.55	31	31	12	9590000000	1900000	12	12	26	4	Carbamidomethylation; Oxidation (M); Deamidation (NQ)	30077	Myelin proteolipid protein OS=Homo sapiens OX=9606 GN=PLP1 PE=1 SV=2
421	742	sp|P53396|ACLY_HUMAN	187.43	16	12	4	139000000	1010000	15	15	11	5	Carbamidomethylation	120839	ATP-citrate synthase OS=Homo sapiens OX=9606 GN=ACLY PE=1 SV=3
377	696	tr|A0A087X0K9|A0A087X0K9_HUMAN	187.19	11	11	0	85200000		15	15	18	0		187847	Tight junction protein ZO-1 OS=Homo sapiens OX=9606 GN=TJP1 PE=1 SV=1
377	697	tr|G5E9E7|G5E9E7_HUMAN	187.19	10	10	0	85200000		15	15	18	0		189674	Tight junction protein 1 (Zona occludens 1) isoform CRA_e OS=Homo sapiens OX=9606 GN=TJP1 PE=1 SV=1
377	698	sp|Q07157|ZO1_HUMAN	187.19	10	10	0	85200000		15	15	18	0		195457	Tight junction protein ZO-1 OS=Homo sapiens OX=9606 GN=TJP1 PE=1 SV=3
377	699	tr|G3V1L9|G3V1L9_HUMAN	187.19	10	10	0	85200000		15	15	18	0		197458	Tight junction protein 1 (Zona occludens 1) isoform CRA_a OS=Homo sapiens OX=9606 GN=TJP1 PE=1 SV=1
481	836	sp|Q13492|PICAL_HUMAN	186.82	21	21	0	91200000		12	9	13	0	Deamidation (NQ)	70755	Phosphatidylinositol-binding clathrin assembly protein OS=Homo sapiens OX=9606 GN=PICALM PE=1 SV=2
273	533	sp|O94832|MYO1D_HUMAN	186.51	27	27	0	121000000		25	24	28	0	Carbamidomethylation; Deamidation (NQ)	116202	Unconventional myosin-Id OS=Homo sapiens OX=9606 GN=MYO1D PE=1 SV=2
410	876	sp|P08559|ODPA_HUMAN	185.74	30	28	2	120000000	290000	14	14	15	2	Carbamidomethylation; Deamidation (NQ)	43296	Pyruvate dehydrogenase E1 component subunit alpha somatic form mitochondrial OS=Homo sapiens OX=9606 GN=PDHA1 PE=1 SV=3
331	779	sp|Q08554|DSC1_HUMAN	185.57	19	9	14	46900000	31000000	16	16	6	15	Carbamidomethylation; Oxidation (M)	99987	Desmocollin-1 OS=Homo sapiens OX=9606 GN=DSC1 PE=1 SV=2
823	1815	tr|H0YFP0|H0YFP0_HUMAN	184.88	33	33	0	27800000		6	2	6	0		24238	Calcium-dependent secretion activator 1 (Fragment) OS=Homo sapiens OX=9606 GN=CADPS PE=1 SV=1
395	691	sp|Q9BX66|SRBS1_HUMAN	184.87	13	13	0	104000000		14	13	17	0	Carbamidomethylation; Deamidation (NQ)	142513	Sorbin and SH3 domain-containing protein 1 OS=Homo sapiens OX=9606 GN=SORBS1 PE=1 SV=3
340	591	tr|B5TYJ1|B5TYJ1_HUMAN	184.62	9	9	0	107000000		18	16	20	0	Carbamidomethylation; Deamidation (NQ)	257141	Voltage-dependent P/Q-type calcium channel subunit alpha OS=Homo sapiens OX=9606 GN=CACNA1A PE=1 SV=1
340	592	tr|A0A1B0GVQ9|A0A1B0GVQ9_HUMAN	184.62	9	9	0	107000000		18	16	20	0	Carbamidomethylation; Deamidation (NQ)	257440	Voltage-dependent P/Q-type calcium channel subunit alpha OS=Homo sapiens OX=9606 GN=CACNA1A PE=1 SV=1
340	597	sp|O00555|CAC1A_HUMAN	184.62	8	8	0	107000000		18	16	20	0	Carbamidomethylation; Deamidation (NQ)	282363	Voltage-dependent P/Q-type calcium channel subunit alpha-1A OS=Homo sapiens OX=9606 GN=CACNA1A PE=1 SV=2
340	598	tr|A0A1B0GU81|A0A1B0GU81_HUMAN	184.62	8	8	0	107000000		18	16	20	0	Carbamidomethylation; Deamidation (NQ)	282620	Voltage-dependent P/Q-type calcium channel subunit alpha OS=Homo sapiens OX=9606 GN=CACNA1A PE=1 SV=1
340	599	tr|A0A087WW63|A0A087WW63_HUMAN	184.62	8	8	0	107000000		18	16	20	0	Carbamidomethylation; Deamidation (NQ)	283130	Voltage-dependent P/Q-type calcium channel subunit alpha OS=Homo sapiens OX=9606 GN=CACNA1A PE=1 SV=1
444	837	sp|P54284|CACB3_HUMAN	184.35	32	32	0	38400000		11	7	15	0		54532	Voltage-dependent L-type calcium channel subunit beta-3 OS=Homo sapiens OX=9606 GN=CACNB3 PE=1 SV=1
525	936	sp|Q8N568|DCLK2_HUMAN	184.27	20	20	0	65100000		12	9	13	0	Carbamidomethylation	83606	Serine/threonine-protein kinase DCLK2 OS=Homo sapiens OX=9606 GN=DCLK2 PE=1 SV=4
525	938	tr|G5E9L9|G5E9L9_HUMAN	184.27	23	23	0	65100000		12	9	13	0	Carbamidomethylation	76148	Doublecortin and CaM kinase-like 2 isoform CRA_c OS=Homo sapiens OX=9606 GN=DCLK2 PE=1 SV=1
525	939	tr|A0A0U1RR70|A0A0U1RR70_HUMAN	184.27	22	22	0	65100000		12	9	13	0	Carbamidomethylation	78339	Serine/threonine-protein kinase DCLK2 OS=Homo sapiens OX=9606 GN=DCLK2 PE=1 SV=1
371	677	sp|Q9P1Y5|CAMP3_HUMAN	183.91	13	13	0	79200000		16	14	18	0	Carbamidomethylation	134750	Calmodulin-regulated spectrin-associated protein 3 OS=Homo sapiens OX=9606 GN=CAMSAP3 PE=1 SV=2
309	1491	sp|P62805|H4_HUMAN	183.89	53	53	50	1330000000	22500000	10	10	16	7	Oxidation (M)	11367	Histone H4 OS=Homo sapiens OX=9606 GN=HIST1H4A PE=1 SV=2
362	580	tr|J3KQA0|J3KQA0_HUMAN	183.86	38	38	0	176000000		17	17	19	0	Carbamidomethylation; Deamidation (NQ)	47261	Synaptotagmin I isoform CRA_b OS=Homo sapiens OX=9606 GN=SYT1 PE=1 SV=1
362	581	sp|P21579|SYT1_HUMAN	183.86	38	38	0	176000000		17	17	19	0	Carbamidomethylation; Deamidation (NQ)	47573	Synaptotagmin-1 OS=Homo sapiens OX=9606 GN=SYT1 PE=1 SV=1
482	1186	sp|P40939|ECHA_HUMAN	182.9	10	10	0	334000000		9	9	13	0	Oxidation (M)	83000	Trifunctional enzyme subunit alpha mitochondrial OS=Homo sapiens OX=9606 GN=HADHA PE=1 SV=2
585	921	tr|A0A024RCR6|A0A024RCR6_HUMAN	182.77	12	12	0	61900000		10	10	10	0		118703	BAG6 OS=Homo sapiens OX=9606 GN=BAG6 PE=1 SV=1
585	922	sp|P46379|BAG6_HUMAN	182.77	11	11	0	61900000		10	10	10	0		119409	Large proline-rich protein BAG6 OS=Homo sapiens OX=9606 GN=BAG6 PE=1 SV=2
585	923	tr|A0A0G2JK23|A0A0G2JK23_HUMAN	182.77	11	11	0	61900000		10	10	10	0		119419	Large proline-rich protein BAG6 OS=Homo sapiens OX=9606 GN=BAG6 PE=1 SV=1
355	750	tr|E7EWI0|E7EWI0_HUMAN	182.49	14	14	0	61100000		16	14	19	0	Deamidation (NQ)	142069	Membrane-associated guanylate kinase WW and PDZ domain-containing protein 2 OS=Homo sapiens OX=9606 GN=MAGI2 PE=1 SV=1
355	751	sp|Q86UL8|MAGI2_HUMAN	182.49	13	13	0	61100000		16	14	19	0	Deamidation (NQ)	158754	Membrane-associated guanylate kinase WW and PDZ domain-containing protein 2 OS=Homo sapiens OX=9606 GN=MAGI2 PE=1 SV=3
254	2223	tr|J3QL64|J3QL64_HUMAN	182.05	33	33	6	2790000000	115000	10	5	28	1	Oxidation (M)	17119	Myelin basic protein OS=Homo sapiens OX=9606 GN=MBP PE=1 SV=1
254	2225	tr|A8MZH3|A8MZH3_HUMAN	182.05	25	25	6	2790000000	115000	9	5	27	1	Oxidation (M)	19730	Myelin basic protein OS=Homo sapiens OX=9606 GN=MBP PE=1 SV=1
254	2227	tr|H7BYR8|H7BYR8_HUMAN	182.05	22	22	4	2790000000	115000	10	5	28	1	Oxidation (M)	25742	Myelin basic protein OS=Homo sapiens OX=9606 GN=MBP PE=1 SV=1
254	2229	sp|P02686|MBP_HUMAN	182.05	17	17	3	2790000000	115000	10	5	28	1	Oxidation (M)	33117	Myelin basic protein OS=Homo sapiens OX=9606 GN=MBP PE=1 SV=3
498	935	sp|Q8N2Q7|NLGN1_HUMAN	181.8	16	16	0	30600000		11	5	13	0	Carbamidomethylation; Deamidation (NQ)	93835	Neuroligin-1 OS=Homo sapiens OX=9606 GN=NLGN1 PE=1 SV=2
341	725	sp|P05771|KPCB_HUMAN	181.21	23	23	0	43200000		14	6	22	0	Carbamidomethylation; Oxidation (M)	76869	Protein kinase C beta type OS=Homo sapiens OX=9606 GN=PRKCB PE=1 SV=4
259	881	tr|F8VPD4|F8VPD4_HUMAN	181.1	14	1	13	2940000	14900000	28	28	2	27	Carbamidomethylation; Acetylation (Protein N-term)	236020	CAD protein OS=Homo sapiens OX=9606 GN=CAD PE=1 SV=1
259	882	sp|P27708|PYR1_HUMAN	181.1	13	1	13	2940000	14900000	28	28	2	27	Carbamidomethylation; Acetylation (Protein N-term)	242981	CAD protein OS=Homo sapiens OX=9606 GN=CAD PE=1 SV=3
436	787	tr|H7C4T6|H7C4T6_HUMAN	180.86	43	43	0	0		12	1	16	0	Carbamidomethylation; Oxidation (M)	35921	Calcium-dependent secretion activator 1 (Fragment) OS=Homo sapiens OX=9606 GN=CADPS PE=1 SV=1
301	622	sp|Q7L7X3|TAOK1_HUMAN	180.48	21	21	0	119000000		20	17	25	0	Carbamidomethylation	116070	Serine/threonine-protein kinase TAO1 OS=Homo sapiens OX=9606 GN=TAOK1 PE=1 SV=1
372	728	sp|Q9Y4D2|DGLA_HUMAN	180.34	16	16	0	81500000		15	15	18	0	Carbamidomethylation; Deamidation (NQ)	114952	Sn1-specific diacylglycerol lipase alpha OS=Homo sapiens OX=9606 GN=DAGLA PE=1 SV=3
505	708	sp|P09874|PARP1_HUMAN	180.32	17	16	1	78200000	0	12	12	12	1		113084	Poly [ADP-ribose] polymerase 1 OS=Homo sapiens OX=9606 GN=PARP1 PE=1 SV=4
429	888	tr|B1AJS1|B1AJS1_HUMAN	180.28	11	11	0	128000000		11	11	15	0	Carbamidomethylation	136486	Astrotactin-1 OS=Homo sapiens OX=9606 GN=ASTN1 PE=1 SV=1
429	889	sp|O14525|ASTN1_HUMAN	180.28	11	11	0	128000000		11	11	15	0	Carbamidomethylation	144913	Astrotactin-1 OS=Homo sapiens OX=9606 GN=ASTN1 PE=2 SV=3
222	578	sp|P02545|LMNA_HUMAN	180.08	36	34	3	168000000	224000	23	21	29	3		74140	Prelamin-A/C OS=Homo sapiens OX=9606 GN=LMNA PE=1 SV=1
451	777	sp|O95373|IPO7_HUMAN	179.84	16	16	0	71300000		13	13	14	0	Carbamidomethylation	119516	Importin-7 OS=Homo sapiens OX=9606 GN=IPO7 PE=1 SV=1
512	842	sp|Q9Y2J0|RP3A_HUMAN	179.79	18	18	0	142000000		10	10	12	0	Carbamidomethylation	76872	Rabphilin-3A OS=Homo sapiens OX=9606 GN=RPH3A PE=1 SV=1
676	1212	tr|B1AKT2|B1AKT2_HUMAN	179.39	48	48	0	9770000		8	1	9	0	Carbamidomethylation; Deamidation (NQ)	25098	Leucine-rich repeat-containing protein 7 OS=Homo sapiens OX=9606 GN=LRRC7 PE=2 SV=1
148	915	sp|Q9H4B7|TBB1_HUMAN	179.22	22	22	9	2750000		19	1	44	5	Carbamidomethylation; Oxidation (M); Deamidation (NQ)	50327	Tubulin beta-1 chain OS=Homo sapiens OX=9606 GN=TUBB1 PE=1 SV=1
497	829	sp|Q9NT99|LRC4B_HUMAN	179.19	18	18	0	112000000		12	9	13	0	Carbamidomethylation; Oxidation (M)	76434	Leucine-rich repeat-containing protein 4B OS=Homo sapiens OX=9606 GN=LRRC4B PE=2 SV=3
566	864	tr|F5GY37|F5GY37_HUMAN	178.75	45	45	0	141000000		11	11	11	0		29723	Prohibitin-2 OS=Homo sapiens OX=9606 GN=PHB2 PE=1 SV=1
566	865	tr|J3KPX7|J3KPX7_HUMAN	178.75	41	41	0	141000000		11	11	11	0		33239	Prohibitin-2 OS=Homo sapiens OX=9606 GN=PHB2 PE=1 SV=2
566	866	sp|Q99623|PHB2_HUMAN	178.75	40	40	0	141000000		11	11	11	0		33296	Prohibitin-2 OS=Homo sapiens OX=9606 GN=PHB2 PE=1 SV=2
666	1286	sp|P17858|PFKAL_HUMAN	178.17	11	11	0	18200000		7	2	8	0		85018	ATP-dependent 6-phosphofructokinase liver type OS=Homo sapiens OX=9606 GN=PFKL PE=1 SV=6
455	1019	sp|Q9BQG1|SYT3_HUMAN	177.73	19	19	0	102000000		11	11	14	0	Carbamidomethylation; Deamidation (NQ)	63304	Synaptotagmin-3 OS=Homo sapiens OX=9606 GN=SYT3 PE=2 SV=1
544	851	sp|P78559|MAP1A_HUMAN	176.61	4	4	0	115000000		11	9	11	0	Carbamidomethylation	305484	Microtubule-associated protein 1A OS=Homo sapiens OX=9606 GN=MAP1A PE=1 SV=6
544	853	tr|E9PGC8|E9PGC8_HUMAN	176.61	4	4	0	115000000		11	9	11	0	Carbamidomethylation	331259	Microtubule-associated protein 1A OS=Homo sapiens OX=9606 GN=MAP1A PE=1 SV=1
692	1315	sp|P62873|GBB1_HUMAN	176.55	29	29	0	55600000		9	5	9	0	Carbamidomethylation; Acetylation (Protein N-term)	37377	Guanine nucleotide-binding protein G(I)/G(S)/G(T) subunit beta-1 OS=Homo sapiens OX=9606 GN=GNB1 PE=1 SV=3
677	1272	sp|P35052|GPC1_HUMAN	176.44	19	19	0	167000000		8	8	8	0	Carbamidomethylation	61680	Glypican-1 OS=Homo sapiens OX=9606 GN=GPC1 PE=1 SV=2
450	830	sp|Q08209|PP2BA_HUMAN	176.3	30	28	2	87400000	0	14	8	16	1		58688	Serine/threonine-protein phosphatase 2B catalytic subunit alpha isoform OS=Homo sapiens OX=9606 GN=PPP3CA PE=1 SV=1
378	729	tr|A0A0D9SFB3|A0A0D9SFB3_HUMAN	175.86	27	27	0	88300000		17	15	18	0	Carbamidomethylation	70840	ATP-dependent RNA helicase DDX3X OS=Homo sapiens OX=9606 GN=DDX3X PE=1 SV=1
378	730	tr|A0A0D9SG12|A0A0D9SG12_HUMAN	175.86	27	27	0	88300000		17	15	18	0	Carbamidomethylation	71541	ATP-dependent RNA helicase DDX3X OS=Homo sapiens OX=9606 GN=DDX3X PE=1 SV=1
378	731	sp|O00571|DDX3X_HUMAN	175.86	26	26	0	88300000		17	15	18	0	Carbamidomethylation	73244	ATP-dependent RNA helicase DDX3X OS=Homo sapiens OX=9606 GN=DDX3X PE=1 SV=3
378	734	tr|A0A0D9SF53|A0A0D9SF53_HUMAN	175.86	23	23	0	88300000		17	15	18	0	Carbamidomethylation	81477	ATP-dependent RNA helicase DDX3X OS=Homo sapiens OX=9606 GN=DDX3X PE=1 SV=1
326	758	sp|Q96PY5|FMNL2_HUMAN	175.84	18	18	0	69700000		18	13	21	0	Carbamidomethylation; Deamidation (NQ)	123321	Formin-like protein 2 OS=Homo sapiens OX=9606 GN=FMNL2 PE=1 SV=3
292	766	tr|E7EW28|E7EW28_HUMAN	175.09	16	16	0	83900000		17	12	24	0		118844	Anion exchange protein OS=Homo sapiens OX=9606 GN=SLC4A10 PE=1 SV=1
292	768	tr|C9J240|C9J240_HUMAN	175.09	15	15	0	83900000		17	12	24	0		124701	Anion exchange protein OS=Homo sapiens OX=9606 GN=SLC4A10 PE=1 SV=1
292	769	sp|Q6U841|S4A10_HUMAN	175.09	15	15	0	83900000		17	12	24	0		125946	Sodium-driven chloride bicarbonate exchanger OS=Homo sapiens OX=9606 GN=SLC4A10 PE=2 SV=1
122	1035	sp|P05787|K2C8_HUMAN	174.86	22	16	19	1810000		27	1	20	39	Oxidation (M); Deamidation (NQ)	53704	Keratin type II cytoskeletal 8 OS=Homo sapiens OX=9606 GN=KRT8 PE=1 SV=7
490	914	sp|Q99962|SH3G2_HUMAN	174.47	35	35	0	59400000		10	10	14	0		39962	Endophilin-A1 OS=Homo sapiens OX=9606 GN=SH3GL2 PE=1 SV=1
570	927	sp|Q86UP2|KTN1_HUMAN	174.35	10	8	1	63600000	0	10	10	9	1	Oxidation (M); Deamidation (NQ)	156275	Kinectin OS=Homo sapiens OX=9606 GN=KTN1 PE=1 SV=1
342	910	sp|Q04637|IF4G1_HUMAN	174.33	11	10	4	37300000	1810000	16	12	15	6	Carbamidomethylation	175490	Eukaryotic translation initiation factor 4 gamma 1 OS=Homo sapiens OX=9606 GN=EIF4G1 PE=1 SV=4
336	711	sp|Q8IZS8|CA2D3_HUMAN	173.96	17	17	0	116000000		15	15	21	0	Carbamidomethylation	123011	Voltage-dependent calcium channel subunit alpha-2/delta-3 OS=Homo sapiens OX=9606 GN=CACNA2D3 PE=1 SV=1
554	1024	sp|Q6ZSJ9|SHSA6_HUMAN	173.72	25	25	0	98800000		10	8	12	0	Carbamidomethylation; Deamidation (NQ)	55764	Protein shisa-6 OS=Homo sapiens OX=9606 GN=SHISA6 PE=2 SV=2
338	722	tr|A0A0D9SFK2|A0A0D9SFK2_HUMAN	173.55	10	10	0	89100000		19	19	20	0	Carbamidomethylation	231105	Unconventional myosin-XVIIIa OS=Homo sapiens OX=9606 GN=MYO18A PE=1 SV=1
338	723	sp|Q92614|MY18A_HUMAN	173.55	10	10	0	89100000		19	19	20	0	Carbamidomethylation	233113	Unconventional myosin-XVIIIa OS=Homo sapiens OX=9606 GN=MYO18A PE=1 SV=3
597	1342	sp|Q6UWP8|SBSN_HUMAN	173.42	19	10	15	19800000	7930000	7	7	4	6		60541	Suprabasin OS=Homo sapiens OX=9606 GN=SBSN PE=1 SV=2
374	704	sp|Q8WUM4|PDC6I_HUMAN	173.03	17	17	0	90400000		14	14	18	0	Carbamidomethylation	96023	Programmed cell death 6-interacting protein OS=Homo sapiens OX=9606 GN=PDCD6IP PE=1 SV=1
542	1087	sp|Q9C0C9|UBE2O_HUMAN	172.87	10	10	0	37000000		10	10	12	0	Carbamidomethylation; Deamidation (NQ)	141293	(E3-independent) E2 ubiquitin-conjugating enzyme OS=Homo sapiens OX=9606 GN=UBE2O PE=1 SV=3
361	782	sp|O00499|BIN1_HUMAN	172.8	23	23	0	157000000		14	11	20	0	Carbamidomethylation; Deamidation (NQ)	64699	Myc box-dependent-interacting protein 1 OS=Homo sapiens OX=9606 GN=BIN1 PE=1 SV=1
398	869	tr|C9J5P6|C9J5P6_HUMAN	172.72	11	11	0	56400000		14	14	16	0	Carbamidomethylation	161017	Nitric oxide synthase OS=Homo sapiens OX=9606 GN=NOS1 PE=1 SV=2
398	870	sp|P29475|NOS1_HUMAN	172.72	11	11	0	56400000		14	14	16	0	Carbamidomethylation	160970	Nitric oxide synthase brain OS=Homo sapiens OX=9606 GN=NOS1 PE=1 SV=2
412	755	sp|P58401|NRX2B_HUMAN	172.59	22	22	0	1590000		13	1	16	0	Deamidation (NQ)	70927	Neurexin-2-beta OS=Homo sapiens OX=9606 GN=NRXN2 PE=1 SV=1
365	1239	sp|P09543|CN37_HUMAN	172.45	22	22	0	441000000		14	14	20	0	Carbamidomethylation; Deamidation (NQ)	47579	2' 3'-cyclic-nucleotide 3'-phosphodiesterase OS=Homo sapiens OX=9606 GN=CNP PE=1 SV=2
442	990	sp|P23246|SFPQ_HUMAN	172.43	18	18	0	75400000		12	12	14	0	Deamidation (NQ)	76150	Splicing factor proline- and glutamine-rich OS=Homo sapiens OX=9606 GN=SFPQ PE=1 SV=2
330	847	sp|Q8IZD9|DOCK3_HUMAN	172.2	14	14	0	65800000		24	21	24	0	Carbamidomethylation	233101	Dedicator of cytokinesis protein 3 OS=Homo sapiens OX=9606 GN=DOCK3 PE=1 SV=1
363	899	sp|P06733|ENOA_HUMAN	171.64	30	23	22	32700000	4760000	11	9	9	10	Carbamidomethylation; Oxidation (M); Deamidation (NQ)	47169	Alpha-enolase OS=Homo sapiens OX=9606 GN=ENO1 PE=1 SV=2
533	1449	sp|Q9Y277|VDAC3_HUMAN	171.63	26	26	0	68800000		7	2	12	0	Carbamidomethylation; Deamidation (NQ)	30659	Voltage-dependent anion-selective channel protein 3 OS=Homo sapiens OX=9606 GN=VDAC3 PE=1 SV=1
370	826	sp|P23526|SAHH_HUMAN	171.42	33	0	33		34000000	15	13	0	19	Carbamidomethylation; Deamidation (NQ)	47716	Adenosylhomocysteinase OS=Homo sapiens OX=9606 GN=AHCY PE=1 SV=4
165	1002	sp|P19012|K1C15_HUMAN	171.34	23	14	23		234000	22	1	13	32	Deamidation (NQ)	49212	Keratin type I cytoskeletal 15 OS=Homo sapiens OX=9606 GN=KRT15 PE=1 SV=3
521	945	sp|Q96P70|IPO9_HUMAN	171.34	14	14	0	43200000		11	11	13	0	Carbamidomethylation; Acetylation (Protein N-term)	115963	Importin-9 OS=Homo sapiens OX=9606 GN=IPO9 PE=1 SV=3
376	694	tr|B7ZM87|B7ZM87_HUMAN	171.34	19	19	1	68500000	488000	17	16	20	1	Carbamidomethylation	120742	SLIT-ROBO Rho GTPase-activating protein 2 OS=Homo sapiens OX=9606 GN=SRGAP2 PE=1 SV=1
376	695	sp|O75044|SRGP2_HUMAN	171.34	19	19	1	68500000	488000	17	16	20	1	Carbamidomethylation	120870	SLIT-ROBO Rho GTPase-activating protein 2 OS=Homo sapiens OX=9606 GN=SRGAP2 PE=1 SV=3
401	883	sp|P17252|KPCA_HUMAN	171.17	20	20	0	12400000		12	3	17	0	Carbamidomethylation; Oxidation (M); Deamidation (NQ)	76750	Protein kinase C alpha type OS=Homo sapiens OX=9606 GN=PRKCA PE=1 SV=4
445	838	sp|Q9UIW2|PLXA1_HUMAN	170.69	9	9	0	24100000		15	10	15	0	Carbamidomethylation	211066	Plexin-A1 OS=Homo sapiens OX=9606 GN=PLXNA1 PE=1 SV=3
547	920	sp|Q8N573|OXR1_HUMAN	170.47	14	14	0	71800000		11	11	11	0		97970	Oxidation resistance protein 1 OS=Homo sapiens OX=9606 GN=OXR1 PE=1 SV=2
557	810	sp|Q9HCM2|PLXA4_HUMAN	169.68	7	7	0	26500000		11	6	11	0	Carbamidomethylation	212454	Plexin-A4 OS=Homo sapiens OX=9606 GN=PLXNA4 PE=1 SV=4
545	992	sp|P53618|COPB_HUMAN	169.66	16	16	0	44800000		10	10	11	0	Carbamidomethylation	107142	Coatomer subunit beta OS=Homo sapiens OX=9606 GN=COPB1 PE=1 SV=3
233	1308	sp|P19013|K2C4_HUMAN	169.64	15	14	13	2420000		18	1	12	23	Oxidation (M); Deamidation (NQ)	57285	Keratin type II cytoskeletal 4 OS=Homo sapiens OX=9606 GN=KRT4 PE=1 SV=4
563	1508	sp|O60359|CCG3_HUMAN	169.61	31	31	0	99100000		8	7	11	0	Carbamidomethylation	35549	Voltage-dependent calcium channel gamma-3 subunit OS=Homo sapiens OX=9606 GN=CACNG3 PE=2 SV=1
443	822	sp|P41594|GRM5_HUMAN	169.33	14	14	0	80600000		15	13	16	0	Carbamidomethylation	132469	Metabotropic glutamate receptor 5 OS=Homo sapiens OX=9606 GN=GRM5 PE=1 SV=2
414	844	sp|O43747|AP1G1_HUMAN	169.04	15	15	0	59000000		13	13	16	0	Carbamidomethylation	91351	AP-1 complex subunit gamma-1 OS=Homo sapiens OX=9606 GN=AP1G1 PE=1 SV=5
297	861	sp|Q6KB66|K2C80_HUMAN	168.88	43	11	35	4080000	7950000	23	13	5	20	Oxidation (M)	50525	Keratin type II cytoskeletal 80 OS=Homo sapiens OX=9606 GN=KRT80 PE=1 SV=2
590	1091	sp|P61266|STX1B_HUMAN	168.72	34	34	0	81600000		8	7	10	0		33245	Syntaxin-1B OS=Homo sapiens OX=9606 GN=STX1B PE=1 SV=1
486	996	sp|Q9NVH1|DJC11_HUMAN	168.48	21	21	0	126000000		11	11	13	0	Carbamidomethylation	63278	DnaJ homolog subfamily C member 11 OS=Homo sapiens OX=9606 GN=DNAJC11 PE=1 SV=2
514	905	sp|Q12979|ABR_HUMAN	168.41	16	16	0	76400000		11	10	12	0	Carbamidomethylation; Acetylation (Protein N-term)	97598	Active breakpoint cluster region-related protein OS=Homo sapiens OX=9606 GN=ABR PE=2 SV=2
430	932	sp|P51991|ROA3_HUMAN	168.04	30	30	0	114000000		14	9	17	0	Carbamidomethylation; Acetylation (Protein N-term)	39595	Heterogeneous nuclear ribonucleoprotein A3 OS=Homo sapiens OX=9606 GN=HNRNPA3 PE=1 SV=2
653	1394	sp|P21796|VDAC1_HUMAN	167.53	29	29	0	75900000		8	7	11	0		30773	Voltage-dependent anion-selective channel protein 1 OS=Homo sapiens OX=9606 GN=VDAC1 PE=1 SV=2
508	1061	sp|Q9Y3P9|RBGP1_HUMAN	167.5	13	13	0	36200000		12	12	13	0	Carbamidomethylation	121737	Rab GTPase-activating protein 1 OS=Homo sapiens OX=9606 GN=RABGAP1 PE=1 SV=3
473	1008	tr|A0A0G2JLG2|A0A0G2JLG2_HUMAN	167.46	13	13	0	51900000		13	11	13	0	Acetylation (Protein N-term)	112477	IQ motif and SEC7 domain-containing protein 3 (Fragment) OS=Homo sapiens OX=9606 GN=IQSEC3 PE=1 SV=1
473	1018	sp|Q9UPP2|IQEC3_HUMAN	167.46	12	12	0	51900000		13	11	13	0	Acetylation (Protein N-term)	127621	IQ motif and SEC7 domain-containing protein 3 OS=Homo sapiens OX=9606 GN=IQSEC3 PE=2 SV=3
656	1080	sp|Q9UBS5|GABR1_HUMAN	167.43	10	10	0	47000000		8	8	8	0	Carbamidomethylation	108320	Gamma-aminobutyric acid type B receptor subunit 1 OS=Homo sapiens OX=9606 GN=GABBR1 PE=1 SV=1
656	1081	tr|A0A0G2JKF9|A0A0G2JKF9_HUMAN	167.43	10	10	0	47000000		8	8	8	0	Carbamidomethylation	108348	GABBR1 OS=Homo sapiens OX=9606 GN=GABBR1 PE=1 SV=1
656	1110	tr|A0A140TA42|A0A140TA42_HUMAN	167.43	17	17	0	47000000		8	8	8	0	Carbamidomethylation	65110	Gamma-aminobutyric acid type B receptor subunit 1 OS=Homo sapiens OX=9606 GN=GABBR1 PE=1 SV=1
452	815	sp|Q9Y2G0|EFR3B_HUMAN	167.41	17	17	0	65300000		12	11	14	0	Carbamidomethylation	92487	Protein EFR3 homolog B OS=Homo sapiens OX=9606 GN=EFR3B PE=1 SV=2
440	839	sp|Q92974|ARHG2_HUMAN	167.36	13	13	0	277000000		12	12	15	0	Carbamidomethylation; Deamidation (NQ)	111543	Rho guanine nucleotide exchange factor 2 OS=Homo sapiens OX=9606 GN=ARHGEF2 PE=1 SV=4
440	840	tr|V9GYM8|V9GYM8_HUMAN	167.36	13	13	0	277000000		12	12	15	0	Carbamidomethylation; Deamidation (NQ)	116071	Rho guanine nucleotide exchange factor 2 OS=Homo sapiens OX=9606 GN=ARHGEF2 PE=1 SV=1
558	1150	sp|Q92558|WASF1_HUMAN	166.99	21	21	0	133000000		9	9	11	0	Carbamidomethylation; Deamidation (NQ)	61652	Wiskott-Aldrich syndrome protein family member 1 OS=Homo sapiens OX=9606 GN=WASF1 PE=1 SV=1
328	721	sp|Q6VY07|PACS1_HUMAN	166.6	20	20	0	169000000		17	17	21	0		104898	Phosphofurin acidic cluster sorting protein 1 OS=Homo sapiens OX=9606 GN=PACS1 PE=1 SV=2
546	1068	sp|P18433|PTPRA_HUMAN	166.12	17	17	0	90000000		12	12	13	0	Carbamidomethylation	90719	Receptor-type tyrosine-protein phosphatase alpha OS=Homo sapiens OX=9606 GN=PTPRA PE=1 SV=3
99	1157	tr|K7ERE3|K7ERE3_HUMAN	165.46	21	15	19		0	18	1	19	48	Deamidation (NQ)	45261	Keratin type I cytoskeletal 13 OS=Homo sapiens OX=9606 GN=KRT13 PE=1 SV=1
99	1161	sp|P13646|K1C13_HUMAN	165.46	19	13	17		0	18	1	19	48	Deamidation (NQ)	49588	Keratin type I cytoskeletal 13 OS=Homo sapiens OX=9606 GN=KRT13 PE=1 SV=4
504	798	sp|Q16288|NTRK3_HUMAN	164.65	17	17	0	358000000		13	7	13	0	Carbamidomethylation	94428	NT-3 growth factor receptor OS=Homo sapiens OX=9606 GN=NTRK3 PE=1 SV=2
504	799	tr|A0A0D9SFP6|A0A0D9SFP6_HUMAN	164.65	17	17	0	358000000		13	7	13	0	Carbamidomethylation	97099	Tyrosine-protein kinase receptor OS=Homo sapiens OX=9606 GN=NTRK3 PE=1 SV=1
343	1099	sp|P31944|CASPE_HUMAN	164.54	45	27	37	29100000	18200000	13	13	9	12	Carbamidomethylation; Acetylation (Protein N-term); Oxidation (M); Deamidation (NQ)	27680	Caspase-14 OS=Homo sapiens OX=9606 GN=CASP14 PE=1 SV=2
479	1371	sp|Q96RT1|ERBIN_HUMAN	164.51	6	6	0	8050000		9	4	13	0	Oxidation (M)	158297	Erbin OS=Homo sapiens OX=9606 GN=ERBIN PE=1 SV=2
550	916	tr|A0A0A0MSP7|A0A0A0MSP7_HUMAN	164.41	7	7	0	40800000		10	10	11	0		193488	FERM and PDZ domain-containing protein 3 (Fragment) OS=Homo sapiens OX=9606 GN=FRMPD3 PE=1 SV=1
550	918	sp|Q5JV73|FRPD3_HUMAN	164.41	6	6	0	40800000		10	10	11	0		199207	FERM and PDZ domain-containing protein 3 OS=Homo sapiens OX=9606 GN=FRMPD3 PE=2 SV=2
384	1048	tr|F8VVM2|F8VVM2_HUMAN	164.23	28	28	2	702000000	113000	12	12	17	2	Carbamidomethylation; Oxidation (M)	36161	Phosphate carrier protein mitochondrial OS=Homo sapiens OX=9606 GN=SLC25A3 PE=1 SV=1
523	892	sp|P28482|MK01_HUMAN	164.16	35	35	0	111000000		11	11	12	0	Carbamidomethylation	41390	Mitogen-activated protein kinase 1 OS=Homo sapiens OX=9606 GN=MAPK1 PE=1 SV=3
423	957	sp|Q9UJF2|NGAP_HUMAN	163.93	13	13	1	37100000		14	9	14	1	Carbamidomethylation	128557	Ras GTPase-activating protein nGAP OS=Homo sapiens OX=9606 GN=RASAL2 PE=1 SV=2
266	1483	sp|P10412|H14_HUMAN	163.54	28	28	26	58000000	4130000	9	1	15	12	Acetylation (Protein N-term)	21865	Histone H1.4 OS=Homo sapiens OX=9606 GN=HIST1H1E PE=1 SV=2
702	1359	sp|Q8TDJ6|DMXL2_HUMAN	163.35	3	3	0	21400000		8	8	8	0	Carbamidomethylation	339642	DmX-like protein 2 OS=Homo sapiens OX=9606 GN=DMXL2 PE=1 SV=2
382	895	sp|Q92896|GSLG1_HUMAN	162.91	13	13	0	76800000		15	15	17	0	Carbamidomethylation; Deamidation (NQ)	134552	Golgi apparatus protein 1 OS=Homo sapiens OX=9606 GN=GLG1 PE=1 SV=2
596	1295	sp|P20916|MAG_HUMAN	162.55	12	12	0	182000000		8	8	10	0	Carbamidomethylation	69069	Myelin-associated glycoprotein OS=Homo sapiens OX=9606 GN=MAG PE=1 SV=1
383	880	sp|Q96PU5|NED4L_HUMAN	162.37	15	15	0	29000000		13	8	18	0	Deamidation (NQ)	111932	E3 ubiquitin-protein ligase NEDD4-like OS=Homo sapiens OX=9606 GN=NEDD4L PE=1 SV=2
484	898	tr|W4VSQ3|W4VSQ3_HUMAN	162.29	19	19	0	102000000		11	11	13	0		66200	Phospholipid phosphatase-related protein type 4 OS=Homo sapiens OX=9606 GN=PLPPR4 PE=1 SV=1
484	900	sp|Q7Z2D5|PLPR4_HUMAN	162.29	15	15	0	102000000		11	11	13	0		82983	Phospholipid phosphatase-related protein type 4 OS=Homo sapiens OX=9606 GN=PLPPR4 PE=1 SV=1
734	1437	tr|E7EQB8|E7EQB8_HUMAN	161.44	28	28	0	51500000		7	7	8	0	Carbamidomethylation	37067	Isocitrate dehydrogenase [NAD] subunit mitochondrial OS=Homo sapiens OX=9606 GN=IDH3G PE=1 SV=1
734	1438	sp|P51553|IDH3G_HUMAN	161.44	24	24	0	51500000		7	7	8	0	Carbamidomethylation	42794	Isocitrate dehydrogenase [NAD] subunit gamma mitochondrial OS=Homo sapiens OX=9606 GN=IDH3G PE=1 SV=1
324	997	sp|Q96P63|SPB12_HUMAN	160.98	28	11	28	28900000	15700000	13	12	4	18	Acetylation (Protein N-term); Oxidation (M)	46276	Serpin B12 OS=Homo sapiens OX=9606 GN=SERPINB12 PE=1 SV=1
607	1166	sp|Q5T5C0|STXB5_HUMAN	160.7	11	11	0	83600000		9	9	9	0	Carbamidomethylation	127572	Syntaxin-binding protein 5 OS=Homo sapiens OX=9606 GN=STXBP5 PE=1 SV=1
478	1032	sp|Q4KMP7|TB10B_HUMAN	160.56	13	13	0	118000000		11	11	15	0	Carbamidomethylation	87199	TBC1 domain family member 10B OS=Homo sapiens OX=9606 GN=TBC1D10B PE=1 SV=3
136	1070	sp|P08727|K1C19_HUMAN	160.47	24	24	20	69900000		21	1	18	34	Oxidation (M); Deamidation (NQ)	44106	Keratin type I cytoskeletal 19 OS=Homo sapiens OX=9606 GN=KRT19 PE=1 SV=4
300	796	sp|P42356|PI4KA_HUMAN	160.41	10	10	0	99400000		19	19	23	0	Carbamidomethylation	236828	Phosphatidylinositol 4-kinase alpha OS=Homo sapiens OX=9606 GN=PI4KA PE=1 SV=4
690	2140	sp|O95563|MPC2_HUMAN	160.27	38	38	0	157000000		6	6	8	0	Carbamidomethylation; Oxidation (M)	14279	Mitochondrial pyruvate carrier 2 OS=Homo sapiens OX=9606 GN=MPC2 PE=1 SV=1
690	2180	tr|Q5R3B4|Q5R3B4_HUMAN	160.27	46	46	0	157000000		6	6	8	0	Carbamidomethylation; Oxidation (M)	11681	Mitochondrial pyruvate carrier (Fragment) OS=Homo sapiens OX=9606 GN=MPC2 PE=1 SV=1
659	1187	tr|B6VEX4|B6VEX4_HUMAN	160.17	27	27	0	40200000		8	4	8	0	Carbamidomethylation	43295	Abl interactor 1 OS=Homo sapiens OX=9606 GN=ABI1 PE=1 SV=1
659	1188	tr|A0A0A0MRT6|A0A0A0MRT6_HUMAN	160.17	22	22	0	40200000		8	4	8	0	Carbamidomethylation	51770	Abl interactor 1 OS=Homo sapiens OX=9606 GN=ABI1 PE=1 SV=1
659	1189	sp|Q8IZP0|ABI1_HUMAN	160.17	21	21	0	40200000		8	4	8	0	Carbamidomethylation	55081	Abl interactor 1 OS=Homo sapiens OX=9606 GN=ABI1 PE=1 SV=4
409	871	tr|B8ZZG1|B8ZZG1_HUMAN	160.04	38	38	0	73300000		15	12	17	0	Carbamidomethylation	48758	MAGUK p55 subfamily member 6 OS=Homo sapiens OX=9606 GN=MPP6 PE=1 SV=1
409	872	sp|Q9NZW5|MPP6_HUMAN	160.04	30	30	0	73300000		15	12	17	0	Carbamidomethylation	61117	MAGUK p55 subfamily member 6 OS=Homo sapiens OX=9606 GN=MPP6 PE=1 SV=2
418	995	sp|Q9UL54|TAOK2_HUMAN	159.63	15	15	0	70800000		15	12	16	0	Carbamidomethylation	138251	Serine/threonine-protein kinase TAO2 OS=Homo sapiens OX=9606 GN=TAOK2 PE=1 SV=2
493	1013	tr|A2A3C3|A2A3C3_HUMAN	159.61	9	9	0	55400000		12	11	13	0	Carbamidomethylation; Deamidation (NQ)	163422	Adhesion G protein-coupled receptor B2 OS=Homo sapiens OX=9606 GN=ADGRB2 PE=1 SV=1
493	1014	tr|A2A3C6|A2A3C6_HUMAN	159.61	9	9	0	55400000		12	11	13	0	Carbamidomethylation; Deamidation (NQ)	163785	Adhesion G protein-coupled receptor B2 OS=Homo sapiens OX=9606 GN=ADGRB2 PE=1 SV=1
493	1015	tr|A2A3C1|A2A3C1_HUMAN	159.61	10	10	0	55400000		12	11	13	0	Carbamidomethylation; Deamidation (NQ)	159919	Adhesion G protein-coupled receptor B2 OS=Homo sapiens OX=9606 GN=ADGRB2 PE=1 SV=1
493	1016	tr|A2A3C2|A2A3C2_HUMAN	159.61	9	9	0	55400000		12	11	13	0	Carbamidomethylation; Deamidation (NQ)	169221	Adhesion G protein-coupled receptor B2 OS=Homo sapiens OX=9606 GN=ADGRB2 PE=1 SV=1
493	1017	sp|O60241|AGRB2_HUMAN	159.61	9	9	0	55400000		12	11	13	0	Carbamidomethylation; Deamidation (NQ)	172655	Adhesion G protein-coupled receptor B2 OS=Homo sapiens OX=9606 GN=ADGRB2 PE=1 SV=2
753	1611	tr|H0YBS0|H0YBS0_HUMAN	159.42	8	8	0	880000		7	1	7	0		115881	Ankyrin-1 (Fragment) OS=Homo sapiens OX=9606 GN=ANK1 PE=1 SV=1
283	1536	sp|P16402|H13_HUMAN	159.29	28	20	26		563000	9	1	14	11	Acetylation (Protein N-term)	22350	Histone H1.3 OS=Homo sapiens OX=9606 GN=HIST1H1D PE=1 SV=2
540	875	sp|P11388|TOP2A_HUMAN	159.28	8	8	0	17200000		12	2	12	0	Carbamidomethylation	174384	DNA topoisomerase 2-alpha OS=Homo sapiens OX=9606 GN=TOP2A PE=1 SV=3
553	1094	sp|O60841|IF2P_HUMAN	158.64	11	10	1	39200000	218000	9	9	11	1	Carbamidomethylation	138827	Eukaryotic translation initiation factor 5B OS=Homo sapiens OX=9606 GN=EIF5B PE=1 SV=4
553	1095	tr|A0A087WUT6|A0A087WUT6_HUMAN	158.64	11	10	1	39200000	218000	9	9	11	1	Carbamidomethylation	138681	Eukaryotic translation initiation factor 5B OS=Homo sapiens OX=9606 GN=EIF5B PE=1 SV=1
678	1320	tr|B2R5W2|B2R5W2_HUMAN	158.64	26	26	0	71800000		8	8	8	0		31948	Heterogeneous nuclear ribonucleoproteins C1/C2 OS=Homo sapiens OX=9606 GN=HNRNPC PE=1 SV=1
678	1321	tr|G3V4C1|G3V4C1_HUMAN	158.64	26	26	0	71800000		8	8	8	0		32238	Heterogeneous nuclear ribonucleoproteins C1/C2 OS=Homo sapiens OX=9606 GN=HNRNPC PE=1 SV=1
678	1323	tr|G3V2Q1|G3V2Q1_HUMAN	158.64	25	25	0	71800000		8	8	8	0		33571	Heterogeneous nuclear ribonucleoproteins C1/C2 OS=Homo sapiens OX=9606 GN=HNRNPC PE=1 SV=1
678	1324	sp|P07910|HNRPC_HUMAN	158.64	25	25	0	71800000		8	8	8	0		33670	Heterogeneous nuclear ribonucleoproteins C1/C2 OS=Homo sapiens OX=9606 GN=HNRNPC PE=1 SV=4
678	1331	tr|G3V576|G3V576_HUMAN	158.64	33	33	0	71800000		8	8	8	0		25257	Heterogeneous nuclear ribonucleoproteins C1/C2 OS=Homo sapiens OX=9606 GN=HNRNPC PE=1 SV=1
678	1332	tr|G3V4W0|G3V4W0_HUMAN	158.64	29	29	0	71800000		8	8	8	0		28916	Heterogeneous nuclear ribonucleoproteins C1/C2 (Fragment) OS=Homo sapiens OX=9606 GN=HNRNPC PE=1 SV=1
678	1333	tr|B4DY08|B4DY08_HUMAN	158.64	26	26	0	71800000		8	8	8	0		31972	Heterogeneous nuclear ribonucleoproteins C1/C2 OS=Homo sapiens OX=9606 GN=HNRNPC PE=1 SV=1
758	2141	tr|B0QYK0|B0QYK0_HUMAN	158.29	11	11	0	56200000		5	5	7	0		64929	RNA-binding protein EWS OS=Homo sapiens OX=9606 GN=EWSR1 PE=1 SV=1
758	2142	sp|Q01844|EWS_HUMAN	158.29	11	11	0	56200000		5	5	7	0		68478	RNA-binding protein EWS OS=Homo sapiens OX=9606 GN=EWSR1 PE=1 SV=1
686	1369	sp|Q86UT6|NLRX1_HUMAN	158.2	10	10	0	56600000		7	7	8	0	Carbamidomethylation	107616	NLR family member X1 OS=Homo sapiens OX=9606 GN=NLRX1 PE=1 SV=1
281	1543	sp|P16403|H12_HUMAN	158.11	29	21	27		906000	9	1	14	11	Acetylation (Protein N-term)	21365	Histone H1.2 OS=Homo sapiens OX=9606 GN=HIST1H1C PE=1 SV=2
615	1165	tr|B4DKF8|B4DKF8_HUMAN	157.18	27	27	0	3200000		9	1	9	0	Carbamidomethylation; Acetylation (Protein N-term)	42465	PH and SEC7 domain-containing protein 3 OS=Homo sapiens OX=9606 GN=PSD3 PE=1 SV=1
413	958	tr|E7EMR3|E7EMR3_HUMAN	156.93	14	14	0	54900000		14	12	16	0	Carbamidomethylation	138130	Adhesion G protein-coupled receptor L3 OS=Homo sapiens OX=9606 GN=ADGRL3 PE=1 SV=1
413	959	tr|E7ESV6|E7ESV6_HUMAN	156.93	13	13	0	54900000		14	12	16	0	Carbamidomethylation	145060	Adhesion G protein-coupled receptor L3 OS=Homo sapiens OX=9606 GN=ADGRL3 PE=1 SV=1
413	960	tr|E7ES20|E7ES20_HUMAN	156.93	13	13	0	54900000		14	12	16	0	Carbamidomethylation	142678	Adhesion G protein-coupled receptor L3 OS=Homo sapiens OX=9606 GN=ADGRL3 PE=1 SV=1
413	961	tr|E7EUP0|E7EUP0_HUMAN	156.93	13	13	0	54900000		14	12	16	0	Carbamidomethylation	146209	Adhesion G protein-coupled receptor L3 OS=Homo sapiens OX=9606 GN=ADGRL3 PE=1 SV=1
413	962	tr|E7ENK1|E7ENK1_HUMAN	156.93	13	13	0	54900000		14	12	16	0	Carbamidomethylation	143828	Adhesion G protein-coupled receptor L3 OS=Homo sapiens OX=9606 GN=ADGRL3 PE=1 SV=1
413	963	tr|E7EX52|E7EX52_HUMAN	156.93	13	13	0	54900000		14	12	16	0	Carbamidomethylation	149608	Adhesion G protein-coupled receptor L3 OS=Homo sapiens OX=9606 GN=ADGRL3 PE=1 SV=1
413	965	tr|E7EN28|E7EN28_HUMAN	156.93	13	13	0	54900000		14	12	16	0	Carbamidomethylation	150757	Adhesion G protein-coupled receptor L3 OS=Homo sapiens OX=9606 GN=ADGRL3 PE=1 SV=1
413	969	sp|Q9HAR2|AGRL3_HUMAN	156.93	12	12	0	54900000		14	12	16	0	Carbamidomethylation	161812	Adhesion G protein-coupled receptor L3 OS=Homo sapiens OX=9606 GN=ADGRL3 PE=1 SV=2
413	970	tr|E7EVD6|E7EVD6_HUMAN	156.93	11	11	0	54900000		14	12	16	0	Carbamidomethylation	170360	Adhesion G protein-coupled receptor L3 OS=Homo sapiens OX=9606 GN=ADGRL3 PE=1 SV=1
413	972	tr|E9PBG4|E9PBG4_HUMAN	156.93	11	11	0	54900000		14	12	16	0	Carbamidomethylation	167979	Adhesion G protein-coupled receptor L3 OS=Homo sapiens OX=9606 GN=ADGRL3 PE=1 SV=1
413	973	tr|E7EW95|E7EW95_HUMAN	156.93	11	11	0	54900000		14	12	16	0	Carbamidomethylation	169128	Adhesion G protein-coupled receptor L3 OS=Homo sapiens OX=9606 GN=ADGRL3 PE=1 SV=1
413	974	tr|E7ETE3|E7ETE3_HUMAN	156.93	11	11	0	54900000		14	12	16	0	Carbamidomethylation	174908	Adhesion G protein-coupled receptor L3 OS=Homo sapiens OX=9606 GN=ADGRL3 PE=1 SV=1
413	975	tr|E7EUW2|E7EUW2_HUMAN	156.93	11	11	0	54900000		14	12	16	0	Carbamidomethylation	176057	Adhesion G protein-coupled receptor L3 OS=Homo sapiens OX=9606 GN=ADGRL3 PE=1 SV=1
464	1164	tr|C9J8C7|C9J8C7_HUMAN	156.9	24	24	0	15100000		9	1	15	0	Carbamidomethylation; Acetylation (Protein N-term); Deamidation (NQ)	40821	Long-chain-fatty-acid--CoA ligase 6 (Fragment) OS=Homo sapiens OX=9606 GN=ACSL6 PE=1 SV=1
584	1446	tr|G3XAH0|G3XAH0_HUMAN	156.79	22	22	0	36900000		7	6	10	0	Carbamidomethylation; Oxidation (M)	43845	HCG2002594 isoform CRA_c OS=Homo sapiens OX=9606 GN=SEPT5 PE=1 SV=1
618	1190	tr|E5RJ29|E5RJ29_HUMAN	156.76	10	10	0	5100000		9	1	9	0	Carbamidomethylation	108991	PH and SEC7 domain-containing protein 3 OS=Homo sapiens OX=9606 GN=PSD3 PE=1 SV=1
618	1192	sp|Q9NYI0|PSD3_HUMAN	156.76	9	9	0	5100000		9	1	9	0	Carbamidomethylation	116033	PH and SEC7 domain-containing protein 3 OS=Homo sapiens OX=9606 GN=PSD3 PE=1 SV=2
815	1650	sp|O00330|ODPX_HUMAN	156.38	14	14	0	120000000		6	6	6	0	Carbamidomethylation	54122	Pyruvate dehydrogenase protein X component mitochondrial OS=Homo sapiens OX=9606 GN=PDHX PE=1 SV=3
534	1052	tr|H7C3K2|H7C3K2_HUMAN	155.98	15	15	0	58200000		10	9	12	0	Carbamidomethylation	102251	Metabotropic glutamate receptor 7 OS=Homo sapiens OX=9606 GN=GRM7 PE=1 SV=1
534	1053	sp|Q14831|GRM7_HUMAN	155.98	15	15	0	58200000		10	9	12	0	Carbamidomethylation	102251	Metabotropic glutamate receptor 7 OS=Homo sapiens OX=9606 GN=GRM7 PE=1 SV=1
655	1199	sp|O95970|LGI1_HUMAN	155.82	15	15	0	43100000		8	8	10	0	Carbamidomethylation	63818	Leucine-rich glioma-inactivated protein 1 OS=Homo sapiens OX=9606 GN=LGI1 PE=1 SV=1
655	1207	tr|A0A0D9SFU4|A0A0D9SFU4_HUMAN	155.82	16	16	0	43100000		8	8	10	0	Carbamidomethylation	61173	Leucine-rich glioma-inactivated protein 1 OS=Homo sapiens OX=9606 GN=LGI1 PE=1 SV=1
555	1593	sp|P05026|AT1B1_HUMAN	155.77	22	22	0	272000000		8	8	11	0	Carbamidomethylation	35061	Sodium/potassium-transporting ATPase subunit beta-1 OS=Homo sapiens OX=9606 GN=ATP1B1 PE=1 SV=1
812	1599	sp|O15034|RIMB2_HUMAN	155.05	8	8	0	92200000		6	6	6	0	Carbamidomethylation	116026	RIMS-binding protein 2 OS=Homo sapiens OX=9606 GN=RIMBP2 PE=1 SV=3
600	1505	sp|Q9Y6C9|MTCH2_HUMAN	154.38	23	23	0	98500000		6	6	10	0	Carbamidomethylation	33331	Mitochondrial carrier homolog 2 OS=Homo sapiens OX=9606 GN=MTCH2 PE=1 SV=1
242	1440	sp|Q86Y46|K2C73_HUMAN	154.38	13	9	13		0	17	1	12	17	Carbamidomethylation	58923	Keratin type II cytoskeletal 73 OS=Homo sapiens OX=9606 GN=KRT73 PE=1 SV=1
474	1038	tr|E7EQR4|E7EQR4_HUMAN	153.63	17	17	0	22100000		12	3	13	0	Deamidation (NQ)	69372	Ezrin OS=Homo sapiens OX=9606 GN=EZR PE=1 SV=3
474	1039	sp|P15311|EZRI_HUMAN	153.63	17	17	0	22100000		12	3	13	0	Deamidation (NQ)	69413	Ezrin OS=Homo sapiens OX=9606 GN=EZR PE=1 SV=4
599	1082	tr|F8WEZ8|F8WEZ8_HUMAN	153.35	12	12	0	56600000		8	8	10	0	Carbamidomethylation	98126	Glutamate receptor ionotropic kainate 2 OS=Homo sapiens OX=9606 GN=GRIK2 PE=1 SV=2
599	1083	sp|Q13002|GRIK2_HUMAN	153.35	12	12	0	56600000		8	8	10	0	Carbamidomethylation	102583	Glutamate receptor ionotropic kainate 2 OS=Homo sapiens OX=9606 GN=GRIK2 PE=1 SV=1
411	1045	sp|P54289|CA2D1_HUMAN	152.89	10	10	0	51200000		10	10	16	0		124568	Voltage-dependent calcium channel subunit alpha-2/delta-1 OS=Homo sapiens OX=9606 GN=CACNA2D1 PE=1 SV=3
500	1007	sp|Q86UE6|LRRT1_HUMAN	152.7	17	17	0	373000000		11	11	13	0	Carbamidomethylation	58641	Leucine-rich repeat transmembrane neuronal protein 1 OS=Homo sapiens OX=9606 GN=LRRTM1 PE=2 SV=2
598	1586	sp|Q8NE86|MCU_HUMAN	152.4	22	22	0	54500000		6	6	10	0	Carbamidomethylation; Deamidation (NQ)	39867	Calcium uniporter protein mitochondrial OS=Homo sapiens OX=9606 GN=MCU PE=1 SV=1
621	1248	sp|Q96QK1|VPS35_HUMAN	152.36	14	14	0	63200000		9	9	10	0	Carbamidomethylation; Deamidation (NQ)	91707	Vacuolar protein sorting-associated protein 35 OS=Homo sapiens OX=9606 GN=VPS35 PE=1 SV=2
446	891	sp|Q92900|RENT1_HUMAN	152.21	18	18	0	62200000		16	16	16	0	Carbamidomethylation	124345	Regulator of nonsense transcripts 1 OS=Homo sapiens OX=9606 GN=UPF1 PE=1 SV=2
364	1184	sp|Q9NV70|EXOC1_HUMAN	151.18	15	15	0	93500000		14	14	19	0	Carbamidomethylation	101982	Exocyst complex component 1 OS=Homo sapiens OX=9606 GN=EXOC1 PE=1 SV=4
803	1819	tr|A0A0A0MTH0|A0A0A0MTH0_HUMAN	151.15	10	10	0	14600000		6	1	7	0	Deamidation (NQ)	91895	Neuroligin-4 X-linked OS=Homo sapiens OX=9606 GN=NLGN4X PE=1 SV=1
803	1830	sp|Q8N0W4|NLGNX_HUMAN	151.15	10	10	0	14600000		6	1	7	0	Deamidation (NQ)	91915	Neuroligin-4 X-linked OS=Homo sapiens OX=9606 GN=NLGN4X PE=1 SV=1
501	1054	sp|P35232|PHB_HUMAN	151.03	33	33	0	156000000		9	9	13	0		29804	Prohibitin OS=Homo sapiens OX=9606 GN=PHB PE=1 SV=1
426	964	tr|E7ENQ1|E7ENQ1_HUMAN	150.86	10	10	0	2300000		12	2	15	0	Deamidation (NQ)	132166	Mitogen-activated protein kinase kinase kinase kinase 4 OS=Homo sapiens OX=9606 GN=MAP4K4 PE=1 SV=1
426	967	tr|G3XAA2|G3XAA2_HUMAN	150.86	10	10	0	2300000		12	2	15	0	Deamidation (NQ)	133484	Mitogen-activated protein kinase kinase kinase kinase 4 OS=Homo sapiens OX=9606 GN=MAP4K4 PE=1 SV=2
426	968	tr|H7C360|H7C360_HUMAN	150.86	10	10	0	2300000		12	2	15	0	Deamidation (NQ)	134171	Mitogen-activated protein kinase kinase kinase kinase 4 (Fragment) OS=Homo sapiens OX=9606 GN=MAP4K4 PE=1 SV=1
426	977	tr|G5E948|G5E948_HUMAN	150.86	9	9	0	2300000		12	2	15	0	Deamidation (NQ)	141148	Mitogen-activated protein kinase kinase kinase kinase 4 OS=Homo sapiens OX=9606 GN=MAP4K4 PE=1 SV=2
426	979	sp|O95819|M4K4_HUMAN	150.86	9	9	0	2300000		12	2	15	0	Deamidation (NQ)	142101	Mitogen-activated protein kinase kinase kinase kinase 4 OS=Homo sapiens OX=9606 GN=MAP4K4 PE=1 SV=2
426	981	tr|E7EN19|E7EN19_HUMAN	150.86	9	9	0	2300000		12	2	15	0	Deamidation (NQ)	144917	Mitogen-activated protein kinase kinase kinase kinase 4 OS=Homo sapiens OX=9606 GN=MAP4K4 PE=1 SV=1
426	982	tr|A0A0D9SEY1|A0A0D9SEY1_HUMAN	150.86	9	9	0	2300000		12	2	15	0	Deamidation (NQ)	151083	Mitogen-activated protein kinase kinase kinase kinase 4 OS=Homo sapiens OX=9606 GN=MAP4K4 PE=1 SV=1
643	1547	sp|Q9H3S7|PTN23_HUMAN	150.75	6	6	0	53700000		8	8	10	0		178972	Tyrosine-protein phosphatase non-receptor type 23 OS=Homo sapiens OX=9606 GN=PTPN23 PE=1 SV=1
616	1204	sp|Q86XE3|MICU3_HUMAN	150.71	20	20	0	81800000		10	10	11	0		60711	Calcium uptake protein 3 mitochondrial OS=Homo sapiens OX=9606 GN=MICU3 PE=2 SV=1
488	897	sp|P17987|TCPA_HUMAN	150.55	21	21	3	36500000	344000	12	11	12	2	Carbamidomethylation; Acetylation (Protein N-term)	60344	T-complex protein 1 subunit alpha OS=Homo sapiens OX=9606 GN=TCP1 PE=1 SV=1
468	1427	sp|Q7Z6Z7|HUWE1_HUMAN	150.52	3	0	3	1040000	5370000	13	12	2	12	Carbamidomethylation	481896	E3 ubiquitin-protein ligase HUWE1 OS=Homo sapiens OX=9606 GN=HUWE1 PE=1 SV=3
469	941	sp|P78347|GTF2I_HUMAN	150.27	13	13	0	53800000		12	12	14	0	Carbamidomethylation	112416	General transcription factor II-I OS=Homo sapiens OX=9606 GN=GTF2I PE=1 SV=2
822	1750	tr|E9PCY7|E9PCY7_HUMAN	150.12	18	18	0	29500000		5	5	6	0	Carbamidomethylation	47087	Heterogeneous nuclear ribonucleoprotein H OS=Homo sapiens OX=9606 GN=HNRNPH1 PE=1 SV=1
822	1751	sp|P31943|HNRH1_HUMAN	150.12	17	17	0	29500000		5	5	6	0	Carbamidomethylation	49229	Heterogeneous nuclear ribonucleoprotein H OS=Homo sapiens OX=9606 GN=HNRNPH1 PE=1 SV=4
822	1752	tr|G8JLB6|G8JLB6_HUMAN	150.12	17	17	0	29500000		5	5	6	0	Carbamidomethylation	51230	Heterogeneous nuclear ribonucleoprotein H OS=Homo sapiens OX=9606 GN=HNRNPH1 PE=1 SV=1
691	1283	tr|D6R9P3|D6R9P3_HUMAN	150.03	31	24	7	57200000	383000	7	6	7	1	Carbamidomethylation	30303	Heterogeneous nuclear ribonucleoprotein A/B OS=Homo sapiens OX=9606 GN=HNRNPAB PE=1 SV=1
691	1284	tr|D6RD18|D6RD18_HUMAN	150.03	31	24	7	57200000	383000	7	6	7	1	Carbamidomethylation	30474	Heterogeneous nuclear ribonucleoprotein A/B OS=Homo sapiens OX=9606 GN=HNRNPAB PE=1 SV=1
691	1285	tr|D6RBZ0|D6RBZ0_HUMAN	150.03	27	21	6	57200000	383000	7	6	7	1	Carbamidomethylation	35682	Heterogeneous nuclear ribonucleoprotein A/B OS=Homo sapiens OX=9606 GN=HNRNPAB PE=1 SV=1
592	1264	tr|F8W775|F8W775_HUMAN	150.02	6	6	0	80000000		8	8	10	0	Carbamidomethylation; Deamidation (NQ)	143318	Neuronal cell adhesion molecule OS=Homo sapiens OX=9606 GN=NRCAM PE=1 SV=2
592	1265	sp|Q92823|NRCAM_HUMAN	150.02	6	6	0	80000000		8	8	10	0	Carbamidomethylation; Deamidation (NQ)	143889	Neuronal cell adhesion molecule OS=Homo sapiens OX=9606 GN=NRCAM PE=1 SV=3
592	1266	tr|C9JYY6|C9JYY6_HUMAN	150.02	7	7	0	80000000		8	8	10	0	Carbamidomethylation; Deamidation (NQ)	133813	Neuronal cell adhesion molecule OS=Homo sapiens OX=9606 GN=NRCAM PE=1 SV=3
379	1012	sp|Q08188|TGM3_HUMAN	149.16	21	8	18	13800000	12900000	14	14	5	14	Carbamidomethylation; Deamidation (NQ)	76632	Protein-glutamine gamma-glutamyltransferase E OS=Homo sapiens OX=9606 GN=TGM3 PE=1 SV=4
522	1122	tr|A0A1B0GTS4|A0A1B0GTS4_HUMAN	149.14	20	20	0	13900000		8	3	12	0	Carbamidomethylation	46319	Voltage-dependent L-type calcium channel subunit beta-4 OS=Homo sapiens OX=9606 GN=CACNB4 PE=1 SV=1
522	1123	tr|A0A1B0GU53|A0A1B0GU53_HUMAN	149.14	19	19	0	13900000		8	3	12	0	Carbamidomethylation	47869	Voltage-dependent L-type calcium channel subunit beta-4 OS=Homo sapiens OX=9606 GN=CACNB4 PE=1 SV=1
522	1124	tr|A0A1B0GTF6|A0A1B0GTF6_HUMAN	149.14	18	18	0	13900000		8	3	12	0	Carbamidomethylation	50314	Voltage-dependent L-type calcium channel subunit beta-4 OS=Homo sapiens OX=9606 GN=CACNB4 PE=1 SV=1
522	1125	tr|A0A1B0GTA9|A0A1B0GTA9_HUMAN	149.14	18	18	0	13900000		8	3	12	0	Carbamidomethylation	51236	Voltage-dependent L-type calcium channel subunit beta-4 OS=Homo sapiens OX=9606 GN=CACNB4 PE=1 SV=1
522	1126	tr|A0A1B0GTN8|A0A1B0GTN8_HUMAN	149.14	18	18	0	13900000		8	3	12	0	Carbamidomethylation	52029	Voltage-dependent L-type calcium channel subunit beta-4 OS=Homo sapiens OX=9606 GN=CACNB4 PE=1 SV=1
522	1128	tr|H0Y476|H0Y476_HUMAN	149.14	17	17	0	13900000		8	3	12	0	Carbamidomethylation	53158	Voltage-dependent L-type calcium channel subunit beta-4 OS=Homo sapiens OX=9606 GN=CACNB4 PE=1 SV=2
522	1129	tr|A0A1C7CYX2|A0A1C7CYX2_HUMAN	149.14	17	17	0	13900000		8	3	12	0	Carbamidomethylation	53776	Voltage-dependent L-type calcium channel subunit beta-4 OS=Homo sapiens OX=9606 GN=CACNB4 PE=1 SV=1
522	1131	tr|A0A1B0GTX2|A0A1B0GTX2_HUMAN	149.14	17	17	0	13900000		8	3	12	0	Carbamidomethylation	55129	Voltage-dependent L-type calcium channel subunit beta-4 OS=Homo sapiens OX=9606 GN=CACNB4 PE=1 SV=1
522	1133	sp|O00305|CACB4_HUMAN	149.14	16	16	0	13900000		8	3	12	0	Carbamidomethylation	58169	Voltage-dependent L-type calcium channel subunit beta-4 OS=Homo sapiens OX=9606 GN=CACNB4 PE=1 SV=2
522	1151	tr|A0A1B0GVB2|A0A1B0GVB2_HUMAN	149.14	21	21	0	13900000		8	3	12	0	Carbamidomethylation	43675	Voltage-dependent L-type calcium channel subunit beta-4 OS=Homo sapiens OX=9606 GN=CACNB4 PE=1 SV=1
578	1182	sp|Q7Z3G6|PRIC2_HUMAN	148.89	14	14	0	56900000		11	11	13	0	Carbamidomethylation; Acetylation (Protein N-term)	95615	Prickle-like protein 2 OS=Homo sapiens OX=9606 GN=PRICKLE2 PE=1 SV=2
578	1183	tr|A0A024R368|A0A024R368_HUMAN	148.89	14	14	0	56900000		11	11	13	0	Carbamidomethylation; Acetylation (Protein N-term)	95615	Prickle-like 2 (Drosophila) isoform CRA_a OS=Homo sapiens OX=9606 GN=PRICKLE2 PE=1 SV=1
578	1195	tr|A0A1X7SBR1|A0A1X7SBR1_HUMAN	148.89	12	12	0	56500000		10	10	12	0	Carbamidomethylation	101998	Prickle-like protein 2 OS=Homo sapiens OX=9606 GN=PRICKLE2 PE=1 SV=1
462	984	sp|Q9UPR0|PLCL2_HUMAN	148.83	11	11	0	64600000		13	13	15	0	Carbamidomethylation	125866	Inactive phospholipase C-like protein 2 OS=Homo sapiens OX=9606 GN=PLCL2 PE=1 SV=2
516	1153	tr|J3KTA4|J3KTA4_HUMAN	148.72	17	17	0	13300000		10	3	12	0	Carbamidomethylation	69087	Probable ATP-dependent RNA helicase DDX5 OS=Homo sapiens OX=9606 GN=DDX5 PE=1 SV=1
516	1154	sp|P17844|DDX5_HUMAN	148.72	17	17	0	13300000		10	3	12	0	Carbamidomethylation	69148	Probable ATP-dependent RNA helicase DDX5 OS=Homo sapiens OX=9606 GN=DDX5 PE=1 SV=1
394	1020	sp|P07355|ANXA2_HUMAN	148.49	37	12	33	15200000	12700000	14	14	4	15	Carbamidomethylation; Acetylation (Protein N-term)	38604	Annexin A2 OS=Homo sapiens OX=9606 GN=ANXA2 PE=1 SV=2
439	929	sp|O60264|SMCA5_HUMAN	148.21	15	15	0	56600000		16	16	16	0	Carbamidomethylation	121905	SWI/SNF-related matrix-associated actin-dependent regulator of chromatin subfamily A member 5 OS=Homo sapiens OX=9606 GN=SMARCA5 PE=1 SV=1
386	903	sp|Q86VH4|LRRT4_HUMAN	148.01	22	22	0	109000000		14	13	18	0	Carbamidomethylation	67217	Leucine-rich repeat transmembrane neuronal protein 4 OS=Homo sapiens OX=9606 GN=LRRTM4 PE=2 SV=2
386	904	tr|B8ZZ84|B8ZZ84_HUMAN	148.01	22	22	0	109000000		14	13	18	0	Carbamidomethylation	67315	Leucine-rich repeat transmembrane neuronal protein 4 OS=Homo sapiens OX=9606 GN=LRRTM4 PE=1 SV=1
308	1894	sp|O60814|H2B1K_HUMAN	148	41	40	41	83900000	1600000	7	2	17	7	Oxidation (M); Deamidation (NQ)	13890	Histone H2B type 1-K OS=Homo sapiens OX=9606 GN=HIST1H2BK PE=1 SV=3
308	1895	sp|Q99879|H2B1M_HUMAN	148	41	40	41	83900000	1600000	7	2	17	7	Oxidation (M); Deamidation (NQ)	13989	Histone H2B type 1-M OS=Homo sapiens OX=9606 GN=HIST1H2BM PE=1 SV=3
308	1896	sp|Q93079|H2B1H_HUMAN	148	41	40	41	83900000	1600000	7	2	17	7	Oxidation (M); Deamidation (NQ)	13892	Histone H2B type 1-H OS=Homo sapiens OX=9606 GN=HIST1H2BH PE=1 SV=3
308	1897	sp|P62807|H2B1C_HUMAN	148	41	40	41	83900000	1600000	7	2	17	7	Oxidation (M); Deamidation (NQ)	13906	Histone H2B type 1-C/E/F/G/I OS=Homo sapiens OX=9606 GN=HIST1H2BC PE=1 SV=4
308	1898	sp|Q99880|H2B1L_HUMAN	148	41	40	41	83900000	1600000	7	2	17	7	Oxidation (M); Deamidation (NQ)	13952	Histone H2B type 1-L OS=Homo sapiens OX=9606 GN=HIST1H2BL PE=1 SV=3
308	1899	sp|P58876|H2B1D_HUMAN	148	41	40	41	83900000	1600000	7	2	17	7	Oxidation (M); Deamidation (NQ)	13936	Histone H2B type 1-D OS=Homo sapiens OX=9606 GN=HIST1H2BD PE=1 SV=2
308	1900	sp|Q5QNW6|H2B2F_HUMAN	148	41	40	41	83900000	1600000	7	2	17	7	Oxidation (M); Deamidation (NQ)	13920	Histone H2B type 2-F OS=Homo sapiens OX=9606 GN=HIST2H2BF PE=1 SV=3
308	1901	sp|Q99877|H2B1N_HUMAN	148	41	40	41	83900000	1600000	7	2	17	7	Oxidation (M); Deamidation (NQ)	13922	Histone H2B type 1-N OS=Homo sapiens OX=9606 GN=HIST1H2BN PE=1 SV=3
308	1902	sp|P57053|H2BFS_HUMAN	148	41	40	41	83900000	1600000	7	2	17	7	Oxidation (M); Deamidation (NQ)	13944	Histone H2B type F-S OS=Homo sapiens OX=9606 GN=H2BFS PE=1 SV=2
308	1911	tr|U3KQK0|U3KQK0_HUMAN	148	31	31	31	83900000	1600000	7	2	17	7	Oxidation (M); Deamidation (NQ)	18804	Histone H2B OS=Homo sapiens OX=9606 GN=HIST1H2BN PE=1 SV=1
663	1607	tr|E9PDC3|E9PDC3_HUMAN	147.3	7	7	0	25000000		6	6	8	0		103785	Armadillo repeat protein deleted in velo-cardio-facial syndrome OS=Homo sapiens OX=9606 GN=ARVCF PE=1 SV=1
663	1608	sp|O00192|ARVC_HUMAN	147.3	7	7	0	25000000		6	6	8	0		104642	Armadillo repeat protein deleted in velo-cardio-facial syndrome OS=Homo sapiens OX=9606 GN=ARVCF PE=1 SV=1
663	1615	tr|C9JJX6|C9JJX6_HUMAN	147.3	8	8	0	25000000		6	6	8	0		96828	Armadillo repeat protein deleted in velo-cardio-facial syndrome OS=Homo sapiens OX=9606 GN=ARVCF PE=1 SV=1
506	1145	sp|Q9UIA9|XPO7_HUMAN	147.19	13	13	1	41200000	566000	13	13	13	1	Carbamidomethylation; Acetylation (Protein N-term); Deamidation (NQ)	123907	Exportin-7 OS=Homo sapiens OX=9606 GN=XPO7 PE=1 SV=3
579	1388	sp|O14976|GAK_HUMAN	146.78	9	9	0	33000000		9	9	12	0	Carbamidomethylation; Oxidation (M)	143190	Cyclin-G-associated kinase OS=Homo sapiens OX=9606 GN=GAK PE=1 SV=2
527	1173	sp|P04040|CATA_HUMAN	146.72	21	6	21	5820000	10200000	12	12	2	11		59756	Catalase OS=Homo sapiens OX=9606 GN=CAT PE=1 SV=3
620	1227	sp|Q96JQ2|CLMN_HUMAN	146.64	8	8	0	73800000		8	8	9	0		111651	Calmin OS=Homo sapiens OX=9606 GN=CLMN PE=1 SV=1
480	946	tr|C9JZR2|C9JZR2_HUMAN	146.33	17	17	0	80600000		15	15	16	0		104848	Catenin delta-1 OS=Homo sapiens OX=9606 GN=CTNND1 PE=1 SV=2
480	947	sp|O60716|CTND1_HUMAN	146.33	17	17	0	80600000		15	15	16	0		108170	Catenin delta-1 OS=Homo sapiens OX=9606 GN=CTNND1 PE=1 SV=1
582	1404	sp|P34932|HSP74_HUMAN	145.82	14	14	3	12700000	880000	10	8	11	2	Carbamidomethylation	94331	Heat shock 70 kDa protein 4 OS=Homo sapiens OX=9606 GN=HSPA4 PE=1 SV=4
582	1413	tr|A0A087WYC1|A0A087WYC1_HUMAN	145.82	16	16	3	11200000	880000	9	7	10	2	Carbamidomethylation	78606	Heat shock 70 kDa protein 4 OS=Homo sapiens OX=9606 GN=HSPA4 PE=1 SV=1
645	1255	sp|P11137|MTAP2_HUMAN	145.81	5	5	0	90500000		7	7	8	0		199525	Microtubule-associated protein 2 OS=Homo sapiens OX=9606 GN=MAP2 PE=1 SV=4
310	1033	tr|X6RM00|X6RM00_HUMAN	145.68	13	13	0	15300000		17	5	24	0		111975	ELKS/Rab6-interacting/CAST family member 1 OS=Homo sapiens OX=9606 GN=ERC1 PE=1 SV=1
310	1041	tr|X6RLX0|X6RLX0_HUMAN	145.68	11	11	0	15300000		17	5	24	0		128475	ELKS/Rab6-interacting/CAST family member 1 OS=Homo sapiens OX=9606 GN=ERC1 PE=1 SV=1
680	1503	tr|A0A087WUK2|A0A087WUK2_HUMAN	145.61	20	20	0	20100000		7	5	8	0	Carbamidomethylation	40040	Heterogeneous nuclear ribonucleoprotein D-like OS=Homo sapiens OX=9606 GN=HNRNPDL PE=1 SV=1
680	1504	sp|O14979|HNRDL_HUMAN	145.61	17	17	0	20100000		7	5	8	0	Carbamidomethylation	46438	Heterogeneous nuclear ribonucleoprotein D-like OS=Homo sapiens OX=9606 GN=HNRNPDL PE=1 SV=3
213	3512	tr|H0Y8D1|H0Y8D1_HUMAN	145.6	21	21	21	390000000	23300000	9	3	11	24	Oxidation (M); Deamidation (NQ)	15422	Trypsin-1 (Fragment) OS=Homo sapiens OX=9606 GN=PRSS1 PE=1 SV=1
213	3513	sp|P07477|TRY1_HUMAN	145.6	12	12	12	390000000	23300000	9	3	11	24	Oxidation (M); Deamidation (NQ)	26558	Trypsin-1 OS=Homo sapiens OX=9606 GN=PRSS1 PE=1 SV=1
213	3515	tr|E7EQ64|E7EQ64_HUMAN	145.6	11	11	11	390000000	23300000	9	3	11	24	Oxidation (M); Deamidation (NQ)	28123	Trypsin-1 OS=Homo sapiens OX=9606 GN=PRSS1 PE=1 SV=1
472	954	sp|Q86T65|DAAM2_HUMAN	145.6	12	12	0	34400000		11	11	13	0		123499	Disheveled-associated activator of morphogenesis 2 OS=Homo sapiens OX=9606 GN=DAAM2 PE=1 SV=3
472	956	tr|A0A0J9YYF7|A0A0J9YYF7_HUMAN	145.6	11	11	0	34400000		11	11	13	0		124510	Disheveled-associated activator of morphogenesis 2 OS=Homo sapiens OX=9606 GN=DAAM2 PE=1 SV=1
575	1273	sp|Q02156|KPCE_HUMAN	145.52	12	12	0	54400000		9	8	10	0	Carbamidomethylation; Deamidation (NQ)	83674	Protein kinase C epsilon type OS=Homo sapiens OX=9606 GN=PRKCE PE=1 SV=1
461	1337	sp|Q13835|PKP1_HUMAN	145.43	15	1	15	1450000	9610000	11	11	1	13	Carbamidomethylation; Oxidation (M)	82861	Plakophilin-1 OS=Homo sapiens OX=9606 GN=PKP1 PE=1 SV=2
548	1044	sp|Q9UDY2|ZO2_HUMAN	145.32	9	9	0	56500000		11	11	12	0	Carbamidomethylation	133958	Tight junction protein ZO-2 OS=Homo sapiens OX=9606 GN=TJP2 PE=1 SV=2
548	1046	tr|A0A1B0GTW1|A0A1B0GTW1_HUMAN	145.32	8	8	0	56500000		11	11	12	0	Carbamidomethylation	140727	Tight junction protein ZO-2 OS=Homo sapiens OX=9606 GN=TJP2 PE=1 SV=1
567	1142	sp|P50213|IDH3A_HUMAN	145.31	27	27	0	79700000		8	8	11	0	Carbamidomethylation	39592	Isocitrate dehydrogenase [NAD] subunit alpha mitochondrial OS=Homo sapiens OX=9606 GN=IDH3A PE=1 SV=1
762	1642	sp|P28288|ABCD3_HUMAN	145.29	11	11	0	40400000		6	6	7	0		75476	ATP-binding cassette sub-family D member 3 OS=Homo sapiens OX=9606 GN=ABCD3 PE=1 SV=1
569	1347	sp|Q9UJS0|CMC2_HUMAN	145.26	13	13	0	1450000		11	2	11	0	Carbamidomethylation	74176	Calcium-binding mitochondrial carrier protein Aralar2 OS=Homo sapiens OX=9606 GN=SLC25A13 PE=1 SV=2
552	1236	sp|Q92841|DDX17_HUMAN	145.25	12	12	0	6110000		9	2	11	0	Carbamidomethylation	80273	Probable ATP-dependent RNA helicase DDX17 OS=Homo sapiens OX=9606 GN=DDX17 PE=1 SV=2
552	1237	tr|A0A1X7SBZ2|A0A1X7SBZ2_HUMAN	145.25	12	12	0	6110000		9	2	11	0	Carbamidomethylation	80255	Probable ATP-dependent RNA helicase DDX17 OS=Homo sapiens OX=9606 GN=DDX17 PE=1 SV=1
552	1238	tr|A0A1W2PQ51|A0A1W2PQ51_HUMAN	145.25	11	11	0	6110000		9	2	11	0	Carbamidomethylation	80458	Probable ATP-dependent RNA helicase DDX17 OS=Homo sapiens OX=9606 GN=DDX17 PE=1 SV=1
712	1550	sp|O94925|GLSK_HUMAN	144.64	11	11	0	35100000		7	7	7	0	Carbamidomethylation	73461	Glutaminase kidney isoform mitochondrial OS=Homo sapiens OX=9606 GN=GLS PE=1 SV=1
460	1023	sp|O43300|LRRT2_HUMAN	144.4	22	22	0	69000000		11	10	15	0	Carbamidomethylation; Deamidation (NQ)	59076	Leucine-rich repeat transmembrane neuronal protein 2 OS=Homo sapiens OX=9606 GN=LRRTM2 PE=2 SV=3
586	1027	sp|Q9UF33|EPHA6_HUMAN	143.49	11	11	0	7870000		10	4	10	0	Carbamidomethylation	116379	Ephrin type-A receptor 6 OS=Homo sapiens OX=9606 GN=EPHA6 PE=2 SV=3
586	1029	tr|A0A0B4J1T8|A0A0B4J1T8_HUMAN	143.49	11	11	0	7870000		10	4	10	0	Carbamidomethylation	126562	Ephrin type-A receptor 6 OS=Homo sapiens OX=9606 GN=EPHA6 PE=1 SV=1
601	1468	tr|A0A075B730|A0A075B730_HUMAN	143.38	2	2	1	11100000	186000	9	2	6	4	Deamidation (NQ)	553139	Epiplakin OS=Homo sapiens OX=9606 GN=EPPK1 PE=1 SV=2
601	1469	sp|P58107|EPIPL_HUMAN	143.38	2	2	1	11100000	186000	9	2	6	4	Deamidation (NQ)	555666	Epiplakin OS=Homo sapiens OX=9606 GN=EPPK1 PE=1 SV=3
652	2321	sp|P0C7U0|ELFN1_HUMAN	143.31	8	8	0	13900000		7	3	9	0	Carbamidomethylation; Deamidation (NQ)	90477	Protein ELFN1 OS=Homo sapiens OX=9606 GN=ELFN1 PE=1 SV=2
909	1848	sp|P12277|KCRB_HUMAN	143.28	17	17	0	19700000		5	4	5	0	Carbamidomethylation	42644	Creatine kinase B-type OS=Homo sapiens OX=9606 GN=CKB PE=1 SV=1
608	1178	sp|Q9NTI5|PDS5B_HUMAN	143.18	8	8	0	21500000		9	7	9	0	Carbamidomethylation	164666	Sister chromatid cohesion protein PDS5 homolog B OS=Homo sapiens OX=9606 GN=PDS5B PE=1 SV=1
305	1929	tr|A0A0A0MS07|A0A0A0MS07_HUMAN	143.01	18	5	18	89900000	167000000	7	4	2	22	Oxidation (M)	31983	Immunoglobulin heavy constant gamma 1 (Fragment) OS=Homo sapiens OX=9606 GN=IGHG1 PE=1 SV=1
305	1930	sp|P01857|IGHG1_HUMAN	143.01	16	5	16	89900000	167000000	7	4	2	22	Oxidation (M)	36106	Immunoglobulin heavy constant gamma 1 OS=Homo sapiens OX=9606 GN=IGHG1 PE=1 SV=1
305	1933	tr|A0A0A0MS08|A0A0A0MS08_HUMAN	143.01	14	4	14	89900000	167000000	7	4	2	22	Oxidation (M)	43912	Immunoglobulin heavy constant gamma 1 (Fragment) OS=Homo sapiens OX=9606 GN=IGHG1 PE=1 SV=1
612	1279	sp|Q9ULJ8|NEB1_HUMAN	142.99	8	8	0	57200000		9	7	9	0	Oxidation (M)	123342	Neurabin-1 OS=Homo sapiens OX=9606 GN=PPP1R9A PE=1 SV=2
703	1566	sp|Q96JH7|VCIP1_HUMAN	142.75	7	7	0	25600000		7	7	7	0		134320	Deubiquitinating protein VCIP135 OS=Homo sapiens OX=9606 GN=VCPIP1 PE=1 SV=2
911	2204	tr|E5RFP6|E5RFP6_HUMAN	142.7	40	40	0	11900000		5	1	5	0	Carbamidomethylation	14672	Voltage-dependent anion-selective channel protein 3 OS=Homo sapiens OX=9606 GN=VDAC3 PE=1 SV=1
783	2079	sp|Q8N766|EMC1_HUMAN	142.64	6	6	0	18300000		4	4	6	0	Deamidation (NQ)	111759	ER membrane protein complex subunit 1 OS=Homo sapiens OX=9606 GN=EMC1 PE=1 SV=1
972	2624	sp|P31930|QCR1_HUMAN	142.33	12	12	0	21700000		4	4	4	0	Carbamidomethylation	52646	Cytochrome b-c1 complex subunit 1 mitochondrial OS=Homo sapiens OX=9606 GN=UQCRC1 PE=1 SV=3
649	1994	tr|Q4VB86|Q4VB86_HUMAN	142.33	8	8	0	3170000		6	1	9	0	Carbamidomethylation	69890	EPB41 protein OS=Homo sapiens OX=9606 GN=EPB41 PE=1 SV=2
649	1997	sp|P11171|41_HUMAN	142.33	6	6	0	3170000		6	1	9	0	Carbamidomethylation	97017	Protein 4.1 OS=Homo sapiens OX=9606 GN=EPB41 PE=1 SV=4
477	1031	sp|Q9Y4G6|TLN2_HUMAN	142.12	6	6	0	22500000		13	9	14	0	Carbamidomethylation	271611	Talin-2 OS=Homo sapiens OX=9606 GN=TLN2 PE=1 SV=4
800	1542	sp|P53597|SUCA_HUMAN	141.94	21	21	0	51600000		6	6	6	0	Carbamidomethylation	36250	Succinate--CoA ligase [ADP/GDP-forming] subunit alpha mitochondrial OS=Homo sapiens OX=9606 GN=SUCLG1 PE=1 SV=4
551	1177	sp|P32189|GLPK_HUMAN	141.69	21	21	0	30400000		10	7	11	0	Carbamidomethylation	61245	Glycerol kinase OS=Homo sapiens OX=9606 GN=GK PE=1 SV=3
897	1786	sp|Q9P2U7|VGLU1_HUMAN	141.68	11	11	0	80500000		5	5	5	0	Carbamidomethylation	61613	Vesicular glutamate transporter 1 OS=Homo sapiens OX=9606 GN=SLC17A7 PE=2 SV=1
573	1309	tr|E7ETY4|E7ETY4_HUMAN	141.48	17	17	0	18100000		10	3	12	0	Carbamidomethylation; Deamidation (NQ)	78453	Non-specific serine/threonine protein kinase OS=Homo sapiens OX=9606 GN=MARK2 PE=1 SV=1
573	1312	tr|E9PC69|E9PC69_HUMAN	141.48	15	15	0	18100000		10	3	12	0	Carbamidomethylation; Deamidation (NQ)	86691	Non-specific serine/threonine protein kinase OS=Homo sapiens OX=9606 GN=MARK2 PE=1 SV=3
573	1314	sp|Q7KZI7|MARK2_HUMAN	141.48	15	15	0	18100000		10	3	12	0	Carbamidomethylation; Deamidation (NQ)	87911	Serine/threonine-protein kinase MARK2 OS=Homo sapiens OX=9606 GN=MARK2 PE=1 SV=2
876	1715	sp|O60331|PI51C_HUMAN	141.31	11	11	0	24600000		5	5	5	0	Carbamidomethylation	73260	Phosphatidylinositol 4-phosphate 5-kinase type-1 gamma OS=Homo sapiens OX=9606 GN=PIP5K1C PE=1 SV=2
467	1194	sp|Q9Y490|TLN1_HUMAN	141.29	5	4	2	9900000	974000	11	7	10	5	Carbamidomethylation	269765	Talin-1 OS=Homo sapiens OX=9606 GN=TLN1 PE=1 SV=3
483	1344	tr|K7EJH8|K7EJH8_HUMAN	141.27	46	46	0	12300000		8	1	13	0	Carbamidomethylation	21431	Alpha-actinin-4 (Fragment) OS=Homo sapiens OX=9606 GN=ACTN4 PE=1 SV=1
709	1426	sp|Q9Y2D5|AKAP2_HUMAN	141.1	14	14	0	59800000		9	9	10	0	Oxidation (M)	94661	A-kinase anchor protein 2 OS=Homo sapiens OX=9606 GN=AKAP2 PE=1 SV=3
664	1633	sp|Q8WY54|PPM1E_HUMAN	140.58	10	10	0	46100000		6	6	8	0	Carbamidomethylation; Deamidation (NQ)	83952	Protein phosphatase 1E OS=Homo sapiens OX=9606 GN=PPM1E PE=1 SV=3
528	1206	sp|Q9UEY8|ADDG_HUMAN	140.41	15	15	0	72800000		11	10	13	0	Deamidation (NQ)	79155	Gamma-adducin OS=Homo sapiens OX=9606 GN=ADD3 PE=1 SV=1
526	1043	sp|Q9Y2W1|TR150_HUMAN	140.32	14	0	14		8860000	12	12	0	12		108666	Thyroid hormone receptor-associated protein 3 OS=Homo sapiens OX=9606 GN=THRAP3 PE=1 SV=2
830	1855	sp|P07305|H10_HUMAN	140.22	27	27	0	167000000		5	5	6	0	Acetylation (Protein N-term); Deamidation (NQ)	20863	Histone H1.0 OS=Homo sapiens OX=9606 GN=H1F0 PE=1 SV=3
572	1210	sp|Q14156|EFR3A_HUMAN	140.16	13	13	0	31500000		10	9	11	0	Carbamidomethylation	92924	Protein EFR3 homolog A OS=Homo sapiens OX=9606 GN=EFR3A PE=1 SV=2
572	1211	tr|A0A1B0GUZ7|A0A1B0GUZ7_HUMAN	140.16	12	12	0	31500000		10	9	11	0	Carbamidomethylation	96131	Protein EFR3 homolog A OS=Homo sapiens OX=9606 GN=EFR3A PE=1 SV=1
782	1665	sp|Q86TV6|TTC7B_HUMAN	140.03	9	9	0	15000000		6	6	6	0	Carbamidomethylation	94179	Tetratricopeptide repeat protein 7B OS=Homo sapiens OX=9606 GN=TTC7B PE=1 SV=3
494	1229	sp|P14618|KPYM_HUMAN	139.23	20	12	15	42100000	4170000	9	9	5	9	Carbamidomethylation	57937	Pyruvate kinase PKM OS=Homo sapiens OX=9606 GN=PKM PE=1 SV=4
581	1235	sp|Q9BZ72|PITM2_HUMAN	139.17	9	9	1	106000000	181000	12	11	12	1	Carbamidomethylation	148933	Membrane-associated phosphatidylinositol transfer protein 2 OS=Homo sapiens OX=9606 GN=PITPNM2 PE=1 SV=1
665	1699	sp|P15104|GLNA_HUMAN	139.14	19	19	2	70800000	156000	7	7	7	1	Carbamidomethylation	42064	Glutamine synthetase OS=Homo sapiens OX=9606 GN=GLUL PE=1 SV=4
583	1410	sp|Q92752|TENR_HUMAN	139.04	7	7	0	41700000		8	8	10	0		149561	Tenascin-R OS=Homo sapiens OX=9606 GN=TNR PE=1 SV=3
406	993	sp|P49368|TCPG_HUMAN	138.94	30	29	2	48700000	4400000	15	15	15	2	Carbamidomethylation; Acetylation (Protein N-term)	60534	T-complex protein 1 subunit gamma OS=Homo sapiens OX=9606 GN=CCT3 PE=1 SV=4
396	1022	sp|P49411|EFTU_HUMAN	138.53	38	37	4	94400000	1500000	16	16	14	5	Carbamidomethylation; Deamidation (NQ)	49542	Elongation factor Tu mitochondrial OS=Homo sapiens OX=9606 GN=TUFM PE=1 SV=2
448	942	tr|E9PJP2|E9PJP2_HUMAN	137.67	16	16	0	85900000		15	15	18	0		102885	Protein SOGA3 OS=Homo sapiens OX=9606 GN=SOGA3 PE=1 SV=1
448	944	sp|Q5TF21|SOGA3_HUMAN	137.67	16	16	0	85900000		15	15	18	0		103199	Protein SOGA3 OS=Homo sapiens OX=9606 GN=SOGA3 PE=3 SV=1
787	1723	tr|B4DJV2|B4DJV2_HUMAN	137.49	18	15	2	78900000	0	7	7	7	1	Carbamidomethylation; Deamidation (NQ)	50432	Citrate synthase OS=Homo sapiens OX=9606 GN=CS PE=1 SV=1
787	1724	sp|O75390|CISY_HUMAN	137.49	17	15	2	78900000	0	7	7	7	1	Carbamidomethylation; Deamidation (NQ)	51712	Citrate synthase mitochondrial OS=Homo sapiens OX=9606 GN=CS PE=1 SV=2
787	1829	tr|A0A0C4DGI3|A0A0C4DGI3_HUMAN	137.49	16	13	3	72000000	0	6	6	6	1	Carbamidomethylation	44703	Citrate synthase OS=Homo sapiens OX=9606 GN=CS PE=1 SV=1
637	1348	sp|P63104|1433Z_HUMAN	137.16	33	33	3	26900000		7	4	8	1	Acetylation (Protein N-term)	27745	14-3-3 protein zeta/delta OS=Homo sapiens OX=9606 GN=YWHAZ PE=1 SV=1
637	1349	tr|E7EX29|E7EX29_HUMAN	137.16	33	33	3	26900000		7	4	8	1	Acetylation (Protein N-term)	28037	14-3-3 protein zeta/delta (Fragment) OS=Homo sapiens OX=9606 GN=YWHAZ PE=1 SV=1
285	1073	sp|P20700|LMNB1_HUMAN	137.16	29	29	1	109000000		19	13	25	1		66408	Lamin-B1 OS=Homo sapiens OX=9606 GN=LMNB1 PE=1 SV=2
833	1634	sp|Q92598|HS105_HUMAN	136.74	9	9	0	16100000		7	5	7	0	Carbamidomethylation	96865	Heat shock protein 105 kDa OS=Homo sapiens OX=9606 GN=HSPH1 PE=1 SV=1
334	1242	sp|P78385|KRT83_HUMAN	136.7	26	3	24		2630000	17	3	2	22	Carbamidomethylation; Deamidation (NQ)	54195	Keratin type II cuticular Hb3 OS=Homo sapiens OX=9606 GN=KRT83 PE=1 SV=2
675	1090	sp|Q9C040|TRIM2_HUMAN	136.51	13	13	0	15000000		8	6	8	0	Carbamidomethylation	81530	Tripartite motif-containing protein 2 OS=Homo sapiens OX=9606 GN=TRIM2 PE=1 SV=1
639	1622	sp|P16389|KCNA2_HUMAN	136.4	14	14	0	9680000		6	2	9	0	Carbamidomethylation	56717	Potassium voltage-gated channel subfamily A member 2 OS=Homo sapiens OX=9606 GN=KCNA2 PE=1 SV=2
337	1605	sp|P08729|K2C7_HUMAN	136.32	15	12	12	2310000		16	1	10	14	Deamidation (NQ)	51386	Keratin type II cytoskeletal 7 OS=Homo sapiens OX=9606 GN=KRT7 PE=1 SV=5
755	1669	sp|Q7Z5Q1|CPEB2_HUMAN	136.13	13	13	0	22700000		6	6	7	0	Carbamidomethylation; Deamidation (NQ)	64944	Cytoplasmic polyadenylation element-binding protein 2 OS=Homo sapiens OX=9606 GN=CPEB2 PE=2 SV=3
755	1670	tr|J3KN18|J3KN18_HUMAN	136.13	13	13	0	22700000		6	6	7	0	Carbamidomethylation; Deamidation (NQ)	65947	Cytoplasmic polyadenylation element-binding protein 2 OS=Homo sapiens OX=9606 GN=CPEB2 PE=1 SV=1
696	1983	sp|P27824|CALX_HUMAN	136.12	12	12	0	38200000		7	7	9	0		67568	Calnexin OS=Homo sapiens OX=9606 GN=CANX PE=1 SV=2
807	2144	sp|P23515|OMGP_HUMAN	136.07	10	10	0	123000000		5	5	6	0		49608	Oligodendrocyte-myelin glycoprotein OS=Homo sapiens OX=9606 GN=OMG PE=1 SV=2
476	1028	sp|O95140|MFN2_HUMAN	136.03	18	18	0	79600000		12	12	14	0	Carbamidomethylation	86402	Mitofusin-2 OS=Homo sapiens OX=9606 GN=MFN2 PE=1 SV=3
856	1958	sp|Q14DG7|T132B_HUMAN	135.7	6	6	0	33300000		5	5	5	0		119476	Transmembrane protein 132B OS=Homo sapiens OX=9606 GN=TMEM132B PE=2 SV=2
466	1074	sp|P22735|TGM1_HUMAN	135.32	18	3	15	2800000	8280000	14	14	2	12		89787	Protein-glutamine gamma-glutamyltransferase K OS=Homo sapiens OX=9606 GN=TGM1 PE=1 SV=4
737	1684	sp|P40926|MDHM_HUMAN	135.1	25	25	0	28900000		6	6	7	0	Carbamidomethylation	35503	Malate dehydrogenase mitochondrial OS=Homo sapiens OX=9606 GN=MDH2 PE=1 SV=3
723	1534	sp|P63000|RAC1_HUMAN	134.87	36	36	0	71600000		7	7	8	0	Carbamidomethylation	21450	Ras-related C3 botulinum toxin substrate 1 OS=Homo sapiens OX=9606 GN=RAC1 PE=1 SV=1
617	1496	sp|P25311|ZA2G_HUMAN	134.85	29	13	19	12200000	4350000	7	7	3	6	Carbamidomethylation	34259	Zinc-alpha-2-glycoprotein OS=Homo sapiens OX=9606 GN=AZGP1 PE=1 SV=2
603	1335	sp|P35241|RADI_HUMAN	134.84	12	12	0	2770000		9	1	9	0		68564	Radixin OS=Homo sapiens OX=9606 GN=RDX PE=1 SV=1
568	1231	tr|E9PJH7|E9PJH7_HUMAN	134.78	24	24	0	436000000		9	9	11	0	Carbamidomethylation; Acetylation (Protein N-term); Deamidation (NQ)	33282	Mitochondrial glutamate carrier 1 (Fragment) OS=Homo sapiens OX=9606 GN=SLC25A22 PE=1 SV=5
568	1232	sp|Q9H936|GHC1_HUMAN	134.78	23	23	0	436000000		9	9	11	0	Carbamidomethylation; Acetylation (Protein N-term); Deamidation (NQ)	34470	Mitochondrial glutamate carrier 1 OS=Homo sapiens OX=9606 GN=SLC25A22 PE=1 SV=1
852	1730	sp|P45974|UBP5_HUMAN	134.68	9	9	0	13300000		5	5	5	0		95786	Ubiquitin carboxyl-terminal hydrolase 5 OS=Homo sapiens OX=9606 GN=USP5 PE=1 SV=2
613	1367	tr|A0A1B0GV47|A0A1B0GV47_HUMAN	134.62	6	6	0	32300000		8	8	9	0		184708	Kinesin-like protein KIF21A (Fragment) OS=Homo sapiens OX=9606 GN=KIF21A PE=1 SV=1
613	1368	sp|Q7Z4S6|KI21A_HUMAN	134.62	6	6	0	32300000		8	8	9	0		187178	Kinesin-like protein KIF21A OS=Homo sapiens OX=9606 GN=KIF21A PE=1 SV=2
509	1179	sp|O43865|SAHH2_HUMAN	134.57	19	18	2	8240000		10	2	10	2	Carbamidomethylation	58952	S-adenosylhomocysteine hydrolase-like protein 1 OS=Homo sapiens OX=9606 GN=AHCYL1 PE=1 SV=2
622	1260	sp|Q8N9R8|SCAI_HUMAN	134.46	17	17	0	50200000		9	9	9	0	Carbamidomethylation; Deamidation (NQ)	70400	Protein SCAI OS=Homo sapiens OX=9606 GN=SCAI PE=1 SV=2
776	1809	sp|O60741|HCN1_HUMAN	133.83	8	8	0	17200000		6	6	7	0		98796	Potassium/sodium hyperpolarization-activated cyclic nucleotide-gated channel 1 OS=Homo sapiens OX=9606 GN=HCN1 PE=1 SV=3
610	1552	tr|F8W1F5|F8W1F5_HUMAN	133.64	7	7	0	6530000		7	2	9	0	Carbamidomethylation; Deamidation (NQ)	117084	Formin-like protein 3 OS=Homo sapiens OX=9606 GN=FMNL3 PE=1 SV=1
610	1553	sp|Q8IVF7|FMNL3_HUMAN	133.64	7	7	0	6530000		7	2	9	0	Carbamidomethylation; Deamidation (NQ)	117213	Formin-like protein 3 OS=Homo sapiens OX=9606 GN=FMNL3 PE=1 SV=3
693	1341	sp|P60880|SNP25_HUMAN	133.55	46	46	0	46600000		8	8	9	0	Acetylation (Protein N-term)	23315	Synaptosomal-associated protein 25 OS=Homo sapiens OX=9606 GN=SNAP25 PE=1 SV=1
707	1519	tr|Q5T1Z4|Q5T1Z4_HUMAN	133.35	8	8	0	22000000		7	7	7	0		126756	Pumilio homolog 1 OS=Homo sapiens OX=9606 GN=PUM1 PE=1 SV=1
707	1521	tr|Q5T1Z8|Q5T1Z8_HUMAN	133.35	8	8	0	22000000		7	7	7	0		130108	Pumilio homolog 1 OS=Homo sapiens OX=9606 GN=PUM1 PE=1 SV=1
627	1297	sp|Q5VIR6|VPS53_HUMAN	133.06	11	11	0	45500000		8	8	9	0	Carbamidomethylation	79653	Vacuolar protein sorting-associated protein 53 homolog OS=Homo sapiens OX=9606 GN=VPS53 PE=1 SV=1
662	1474	tr|E9PF59|E9PF59_HUMAN	132.77	8	8	0	36500000		6	6	8	0		91246	Dipeptidyl aminopeptidase-like protein 6 OS=Homo sapiens OX=9606 GN=DPP6 PE=1 SV=1
662	1476	sp|P42658|DPP6_HUMAN	132.77	8	8	0	36500000		6	6	8	0		97588	Dipeptidyl aminopeptidase-like protein 6 OS=Homo sapiens OX=9606 GN=DPP6 PE=1 SV=2
813	1629	sp|Q96P47|AGAP3_HUMAN	132.68	8	8	0	13800000		6	4	6	0		95044	Arf-GAP with GTPase ANK repeat and PH domain-containing protein 3 OS=Homo sapiens OX=9606 GN=AGAP3 PE=1 SV=2
774	1686	sp|Q8TB36|GDAP1_HUMAN	132.44	21	21	0	46000000		6	6	7	0		41346	Ganglioside-induced differentiation-associated protein 1 OS=Homo sapiens OX=9606 GN=GDAP1 PE=1 SV=3
602	1690	sp|O75027|ABCB7_HUMAN	132.34	9	8	1	17000000	5020000	6	6	7	3		82641	ATP-binding cassette sub-family B member 7 mitochondrial OS=Homo sapiens OX=9606 GN=ABCB7 PE=1 SV=2
765	1725	tr|H9KV28|H9KV28_HUMAN	132.33	5	5	0	9100000		5	5	6	0	Carbamidomethylation	136852	Protein diaphanous homolog 1 OS=Homo sapiens OX=9606 GN=DIAPH1 PE=1 SV=2
765	1726	tr|A0A140T8Z0|A0A140T8Z0_HUMAN	132.33	5	5	0	9100000		5	5	6	0	Carbamidomethylation	140300	Protein diaphanous homolog 1 OS=Homo sapiens OX=9606 GN=DIAPH1 PE=1 SV=1
765	1727	sp|O60610|DIAP1_HUMAN	132.33	5	5	0	9100000		5	5	6	0	Carbamidomethylation	141347	Protein diaphanous homolog 1 OS=Homo sapiens OX=9606 GN=DIAPH1 PE=1 SV=2
765	1728	tr|A0A0G2JH68|A0A0G2JH68_HUMAN	132.33	5	5	0	9100000		5	5	6	0	Carbamidomethylation	141358	Protein diaphanous homolog 1 OS=Homo sapiens OX=9606 GN=DIAPH1 PE=1 SV=1
574	1350	tr|A0A087WVF7|A0A087WVF7_HUMAN	132.01	6	6	0	13500000		10	5	10	0	Carbamidomethylation	191597	Intersectin-2 OS=Homo sapiens OX=9606 GN=ITSN2 PE=1 SV=1
574	1351	sp|Q9NZM3|ITSN2_HUMAN	132.01	6	6	0	13500000		10	5	10	0	Carbamidomethylation	193460	Intersectin-2 OS=Homo sapiens OX=9606 GN=ITSN2 PE=1 SV=3
441	1037	sp|O60477|BRNP1_HUMAN	131.58	16	16	0	54600000		11	11	16	0	Carbamidomethylation; Deamidation (NQ)	88760	BMP/retinoic acid-inducible neural-specific protein 1 OS=Homo sapiens OX=9606 GN=BRINP1 PE=1 SV=2
541	1419	sp|Q14683|SMC1A_HUMAN	131.1	10	10	0	35300000		12	12	12	0	Carbamidomethylation	143233	Structural maintenance of chromosomes protein 1A OS=Homo sapiens OX=9606 GN=SMC1A PE=1 SV=2
694	1653	sp|P53007|TXTP_HUMAN	131.05	20	20	0	54200000		6	6	8	0		34013	Tricarboxylate transport protein mitochondrial OS=Homo sapiens OX=9606 GN=SLC25A1 PE=1 SV=2
881	2038	sp|Q9UID3|VPS51_HUMAN	130.83	9	9	0	27900000		6	6	6	0		86042	Vacuolar protein sorting-associated protein 51 homolog OS=Homo sapiens OX=9606 GN=VPS51 PE=1 SV=2
685	1360	tr|A0A1B0GVW3|A0A1B0GVW3_HUMAN	130.83	20	20	0	11500000		7	2	8	0	Carbamidomethylation	50784	Gamma-aminobutyric acid receptor subunit beta-3 OS=Homo sapiens OX=9606 GN=GABRB3 PE=1 SV=1
685	1361	sp|P28472|GBRB3_HUMAN	130.83	19	19	0	11500000		7	2	8	0	Carbamidomethylation	54116	Gamma-aminobutyric acid receptor subunit beta-3 OS=Homo sapiens OX=9606 GN=GABRB3 PE=1 SV=1
685	1362	tr|F5H7N0|F5H7N0_HUMAN	130.83	17	17	0	11500000		7	2	8	0	Carbamidomethylation	61045	Gamma-aminobutyric acid receptor subunit beta-3 OS=Homo sapiens OX=9606 GN=GABRB3 PE=1 SV=1
710	1618	sp|P52789|HXK2_HUMAN	130.79	6	6	0	4770000		6	1	7	0	Carbamidomethylation	102380	Hexokinase-2 OS=Homo sapiens OX=9606 GN=HK2 PE=1 SV=2
710	1619	tr|E9PB90|E9PB90_HUMAN	130.79	7	7	0	4770000		6	1	7	0	Carbamidomethylation	98973	Hexokinase-2 OS=Homo sapiens OX=9606 GN=HK2 PE=1 SV=1
510	1228	tr|H0Y8B3|H0Y8B3_HUMAN	130.56	17	16	2	2800000		10	2	10	2	Carbamidomethylation	58124	Adenosylhomocysteinase (Fragment) OS=Homo sapiens OX=9606 GN=AHCYL2 PE=1 SV=1
510	1230	sp|Q96HN2|SAHH3_HUMAN	130.56	15	13	1	2800000		10	2	10	2	Carbamidomethylation	66721	Adenosylhomocysteinase 3 OS=Homo sapiens OX=9606 GN=AHCYL2 PE=1 SV=1
893	2228	sp|P22528|SPR1B_HUMAN	129.94	53	0	53		13100000	4	4	0	5	Carbamidomethylation	9888	Cornifin-B OS=Homo sapiens OX=9606 GN=SPRR1B PE=1 SV=2
910	1971	tr|D6RAX3|D6RAX3_HUMAN	129.87	14	14	0	24000000		5	1	5	0		41443	Protocadherin-1 OS=Homo sapiens OX=9606 GN=PCDH1 PE=1 SV=1
315	1401	sp|O75369|FLNB_HUMAN	128.81	9	0	9		4480000	23	17	0	25	Carbamidomethylation	278162	Filamin-B OS=Homo sapiens OX=9606 GN=FLNB PE=1 SV=2
730	2166	sp|O95196|CSPG5_HUMAN	128.79	12	12	0	144000000		4	4	7	0	Carbamidomethylation; Deamidation (NQ)	60016	Chondroitin sulfate proteoglycan 5 OS=Homo sapiens OX=9606 GN=CSPG5 PE=1 SV=3
517	1893	tr|J3QS39|J3QS39_HUMAN	128.79	58	58	51	356000000	12000000	6	6	9	5		10469	Polyubiquitin-B (Fragment) OS=Homo sapiens OX=9606 GN=UBB PE=1 SV=1
517	1903	tr|F5H6Q2|F5H6Q2_HUMAN	128.79	44	44	39	356000000	12000000	6	6	9	5		13732	Polyubiquitin-C (Fragment) OS=Homo sapiens OX=9606 GN=UBC PE=1 SV=8
517	1907	tr|F5GYU3|F5GYU3_HUMAN	128.79	40	40	35	356000000	12000000	6	6	9	5		15032	Polyubiquitin-C (Fragment) OS=Homo sapiens OX=9606 GN=UBC PE=1 SV=1
517	1908	tr|F5H2Z3|F5H2Z3_HUMAN	128.79	40	40	35	356000000	12000000	6	6	9	5		15310	Polyubiquitin-C (Fragment) OS=Homo sapiens OX=9606 GN=UBC PE=1 SV=1
517	1910	tr|F5H265|F5H265_HUMAN	128.79	36	36	32	356000000	12000000	6	6	9	5		16841	Polyubiquitin-C (Fragment) OS=Homo sapiens OX=9606 GN=UBC PE=1 SV=1
517	1912	tr|B4DV12|B4DV12_HUMAN	128.79	35	35	31	356000000	12000000	6	6	9	5		17215	Polyubiquitin-B OS=Homo sapiens OX=9606 GN=UBB PE=1 SV=1
517	1913	tr|F5H388|F5H388_HUMAN	128.79	35	35	30	356000000	12000000	6	6	9	5		17484	Polyubiquitin-C (Fragment) OS=Homo sapiens OX=9606 GN=UBC PE=1 SV=1
517	1914	tr|F5H747|F5H747_HUMAN	128.79	34	34	29	356000000	12000000	6	6	9	5		18073	Polyubiquitin-C (Fragment) OS=Homo sapiens OX=9606 GN=UBC PE=1 SV=8
517	1915	tr|F5GXK7|F5GXK7_HUMAN	128.79	32	32	28	356000000	12000000	6	6	9	5		19016	Polyubiquitin-C (Fragment) OS=Homo sapiens OX=9606 GN=UBC PE=1 SV=2
517	1916	tr|J3QKN0|J3QKN0_HUMAN	128.79	26	26	23	356000000	12000000	6	6	9	5		23163	Polyubiquitin-B (Fragment) OS=Homo sapiens OX=9606 GN=UBB PE=1 SV=1
517	1921	sp|P0CG47|UBB_HUMAN	128.79	24	24	21	356000000	12000000	6	6	9	5		25762	Polyubiquitin-B OS=Homo sapiens OX=9606 GN=UBB PE=1 SV=1
517	1922	tr|Q5PY61|Q5PY61_HUMAN	128.79	24	24	21	356000000	12000000	6	6	9	5		25758	Polyubiquitin-C OS=Homo sapiens OX=9606 GN=UBC PE=1 SV=1
517	1923	tr|Q96C32|Q96C32_HUMAN	128.79	18	18	15	356000000	12000000	6	6	9	5		34304	Polyubiquitin-C OS=Homo sapiens OX=9606 GN=UBC PE=1 SV=1
517	1939	sp|P0CG48|UBC_HUMAN	128.79	8	8	7	356000000	12000000	6	6	9	5		77039	Polyubiquitin-C OS=Homo sapiens OX=9606 GN=UBC PE=1 SV=3
819	2508	sp|P51674|GPM6A_HUMAN	128.74	15	12	3	127000000	0	5	4	5	1	Carbamidomethylation	31210	Neuronal membrane glycoprotein M6-a OS=Homo sapiens OX=9606 GN=GPM6A PE=1 SV=2
632	1545	sp|P51608|MECP2_HUMAN	128.4	18	18	0	46500000		6	6	10	0		52441	Methyl-CpG-binding protein 2 OS=Homo sapiens OX=9606 GN=MECP2 PE=1 SV=1
1069	2739	tr|B9ZVP7|B9ZVP7_HUMAN	128.35	38	38	7	18400000	145000	3	3	3	1	Carbamidomethylation	12099	60S ribosomal protein L23 OS=Homo sapiens OX=9606 GN=RPL23 PE=1 SV=1
1069	2787	tr|C9JD32|C9JD32_HUMAN	128.35	47	47	9	18400000	145000	3	3	3	1	Carbamidomethylation	9670	60S ribosomal protein L23 (Fragment) OS=Homo sapiens OX=9606 GN=RPL23 PE=1 SV=1
1069	2788	tr|J3KT29|J3KT29_HUMAN	128.35	35	35	7	18400000	145000	3	3	3	1	Carbamidomethylation	13193	60S ribosomal protein L23 OS=Homo sapiens OX=9606 GN=RPL23 PE=1 SV=1
1069	2789	sp|P62829|RL23_HUMAN	128.35	31	31	6	18400000	145000	3	3	3	1	Carbamidomethylation	14865	60S ribosomal protein L23 OS=Homo sapiens OX=9606 GN=RPL23 PE=1 SV=1
864	1709	sp|P32418|NAC1_HUMAN	128.31	6	6	0	45500000		5	5	5	0		108547	Sodium/calcium exchanger 1 OS=Homo sapiens OX=9606 GN=SLC8A1 PE=1 SV=3
503	3955	tr|C9J6H1|C9J6H1_HUMAN	128.3	39	39	0	26100000		6	1	14	0	Acetylation (Protein N-term); Deamidation (NQ)	11095	Myelin basic protein (Fragment) OS=Homo sapiens OX=9606 GN=MBP PE=1 SV=1
619	1226	sp|P11274|BCR_HUMAN	128.2	9	9	0	22200000		10	8	10	0	Deamidation (NQ)	142819	Breakpoint cluster region protein OS=Homo sapiens OX=9606 GN=BCR PE=1 SV=2
735	1676	sp|O94979|SC31A_HUMAN	128.09	6	6	0	35700000		8	8	8	0	Carbamidomethylation	133015	Protein transport protein Sec31A OS=Homo sapiens OX=9606 GN=SEC31A PE=1 SV=3
735	1680	tr|D6REX3|D6REX3_HUMAN	128.09	6	6	0	35700000		8	8	8	0	Carbamidomethylation	136226	Protein transport protein Sec31A OS=Homo sapiens OX=9606 GN=SEC31A PE=1 SV=1
433	1112	sp|P05089|ARGI1_HUMAN	127.33	33	20	22	25100000	14000000	10	10	5	10	Oxidation (M)	34735	Arginase-1 OS=Homo sapiens OX=9606 GN=ARG1 PE=1 SV=2
470	1221	sp|Q9Y5S2|MRCKB_HUMAN	127.3	6	6	0	41800000		10	7	13	0	Carbamidomethylation; Deamidation (NQ)	194314	Serine/threonine-protein kinase MRCK beta OS=Homo sapiens OX=9606 GN=CDC42BPB PE=1 SV=2
775	1722	sp|Q6P2E9|EDC4_HUMAN	127.28	7	6	0	19600000	296000	7	7	6	1	Carbamidomethylation; Acetylation (Protein N-term)	151661	Enhancer of mRNA-decapping protein 4 OS=Homo sapiens OX=9606 GN=EDC4 PE=1 SV=1
559	1415	sp|Q96KP1|EXOC2_HUMAN	127.2	12	12	0	66000000		10	10	12	0	Deamidation (NQ)	104066	Exocyst complex component 2 OS=Homo sapiens OX=9606 GN=EXOC2 PE=1 SV=1
724	1641	sp|Q13263|TIF1B_HUMAN	127.18	9	9	0	27900000		6	6	7	0	Carbamidomethylation	88550	Transcription intermediary factor 1-beta OS=Homo sapiens OX=9606 GN=TRIM28 PE=1 SV=5
499	1287	sp|O00203|AP3B1_HUMAN	126.71	8	8	0	5200000		11	2	13	0		121320	AP-3 complex subunit beta-1 OS=Homo sapiens OX=9606 GN=AP3B1 PE=1 SV=3
720	2048	tr|J3QLD9|J3QLD9_HUMAN	126.68	14	14	0	20200000		5	5	7	0		47142	Flotillin-2 OS=Homo sapiens OX=9606 GN=FLOT2 PE=1 SV=1
720	2049	sp|Q14254|FLOT2_HUMAN	126.68	14	14	0	20200000		5	5	7	0		47064	Flotillin-2 OS=Homo sapiens OX=9606 GN=FLOT2 PE=1 SV=2
720	2050	tr|E7EMK3|E7EMK3_HUMAN	126.68	12	12	0	20200000		5	5	7	0		53137	Flotillin-2 OS=Homo sapiens OX=9606 GN=FLOT2 PE=1 SV=1
902	2333	sp|Q6NV74|K121L_HUMAN	126.45	7	7	0	44600000		5	5	5	0	Carbamidomethylation	102157	Uncharacterized protein KIAA1211-like OS=Homo sapiens OX=9606 GN=KIAA1211L PE=1 SV=3
898	1814	sp|Q9Y698|CCG2_HUMAN	126.37	24	24	0	50300000		5	4	5	0	Carbamidomethylation	35966	Voltage-dependent calcium channel gamma-2 subunit OS=Homo sapiens OX=9606 GN=CACNG2 PE=1 SV=1
623	1365	sp|P55884|EIF3B_HUMAN	126.26	11	11	0	33600000		8	8	9	0	Carbamidomethylation	92482	Eukaryotic translation initiation factor 3 subunit B OS=Homo sapiens OX=9606 GN=EIF3B PE=1 SV=3
647	1579	sp|Q5VYK3|ECM29_HUMAN	125.32	4	4	0	18000000		7	7	8	0		204289	Proteasome adapter and scaffold protein ECM29 OS=Homo sapiens OX=9606 GN=ECPAS PE=1 SV=2
647	1583	tr|J3KN16|J3KN16_HUMAN	125.32	4	4	0	18000000		7	7	8	0		223692	Proteasome adapter and scaffold protein ECM29 OS=Homo sapiens OX=9606 GN=ECPAS PE=1 SV=1
744	1375	sp|Q9Y678|COPG1_HUMAN	125.29	9	9	0	20200000		7	5	7	0	Carbamidomethylation	97718	Coatomer subunit gamma-1 OS=Homo sapiens OX=9606 GN=COPG1 PE=1 SV=1
535	1355	sp|Q9NZJ7|MTCH1_HUMAN	125.04	24	24	0	60500000		10	10	12	0	Deamidation (NQ)	41544	Mitochondrial carrier homolog 1 OS=Homo sapiens OX=9606 GN=MTCH1 PE=1 SV=1
636	1223	sp|Q9HCJ2|LRC4C_HUMAN	124.72	16	16	0	34900000		9	6	9	0	Carbamidomethylation	71950	Leucine-rich repeat-containing protein 4C OS=Homo sapiens OX=9606 GN=LRRC4C PE=1 SV=1
245	4004	tr|B1AN99|B1AN99_HUMAN	124.42	16	16	12	3650000		8	1	9	20	Oxidation (M); Deamidation (NQ)	19288	Trypsin-3 (Fragment) OS=Homo sapiens OX=9606 GN=PRSS3 PE=1 SV=8
245	4005	sp|P35030|TRY3_HUMAN	124.42	9	9	7	3650000		8	1	9	20	Oxidation (M); Deamidation (NQ)	32529	Trypsin-3 OS=Homo sapiens OX=9606 GN=PRSS3 PE=1 SV=2
718	1601	sp|Q8IYB4|PEX5R_HUMAN	124.19	12	12	0	40400000		6	6	7	0	Carbamidomethylation; Deamidation (NQ)	69697	PEX5-related protein OS=Homo sapiens OX=9606 GN=PEX5L PE=1 SV=2
644	1628	sp|P27448|MARK3_HUMAN	123.27	13	13	0	568000		9	1	10	0	Carbamidomethylation	84428	MAP/microtubule affinity-regulating kinase 3 OS=Homo sapiens OX=9606 GN=MARK3 PE=1 SV=5
877	1823	sp|Q9UIK5|TEFF2_HUMAN	123.21	17	17	0	54200000		5	5	5	0	Carbamidomethylation; Deamidation (NQ)	41428	Tomoregulin-2 OS=Homo sapiens OX=9606 GN=TMEFF2 PE=1 SV=1
609	1256	sp|Q14832|GRM3_HUMAN	122.42	11	11	0	38600000		10	8	10	0	Carbamidomethylation	98879	Metabotropic glutamate receptor 3 OS=Homo sapiens OX=9606 GN=GRM3 PE=1 SV=2
669	1531	sp|Q08289|CACB2_HUMAN	122.12	9	9	0	3440000		6	1	8	0		73581	Voltage-dependent L-type calcium channel subunit beta-2 OS=Homo sapiens OX=9606 GN=CACNB2 PE=1 SV=3
669	1544	tr|A0A087WVX5|A0A087WVX5_HUMAN	122.12	10	10	0	3440000		6	1	8	0		65636	Voltage-dependent L-type calcium channel subunit beta-2 OS=Homo sapiens OX=9606 GN=CACNB2 PE=1 SV=1
717	1432	tr|A0A1W2PR49|A0A1W2PR49_HUMAN	121.78	20	20	0	65000000		9	9	9	0		51790	Gamma-aminobutyric acid receptor subunit gamma-2 OS=Homo sapiens OX=9606 GN=GABRG2 PE=1 SV=1
717	1433	sp|P18507|GBRG2_HUMAN	121.78	19	19	0	65000000		9	9	9	0		54162	Gamma-aminobutyric acid receptor subunit gamma-2 OS=Homo sapiens OX=9606 GN=GABRG2 PE=1 SV=2
717	1435	tr|A0A1X7SBZ8|A0A1X7SBZ8_HUMAN	121.78	18	18	0	65000000		9	9	9	0		58321	Gamma-aminobutyric acid receptor subunit gamma-2 OS=Homo sapiens OX=9606 GN=GABRG2 PE=1 SV=1
593	1385	sp|Q8WXG6|MADD_HUMAN	121.34	7	7	0	33700000		8	8	10	0		183302	MAP kinase-activating death domain protein OS=Homo sapiens OX=9606 GN=MADD PE=1 SV=2
746	1548	sp|Q9Y2Q0|AT8A1_HUMAN	120.98	7	7	0	27600000		6	6	7	0	Carbamidomethylation	131369	Phospholipid-transporting ATPase IA OS=Homo sapiens OX=9606 GN=ATP8A1 PE=1 SV=1
587	1596	tr|K7EJE8|K7EJE8_HUMAN	120.87	9	9	0	40900000		8	8	10	0		93297	Lon protease homolog mitochondrial OS=Homo sapiens OX=9606 GN=LONP1 PE=1 SV=1
587	1597	tr|K7EKE6|K7EKE6_HUMAN	120.87	9	9	0	40900000		8	8	10	0		95180	Lon protease homolog mitochondrial OS=Homo sapiens OX=9606 GN=LONP1 PE=1 SV=1
587	1598	sp|P36776|LONM_HUMAN	120.87	8	8	0	40900000		8	8	10	0		106489	Lon protease homolog mitochondrial OS=Homo sapiens OX=9606 GN=LONP1 PE=1 SV=2
764	1666	tr|B4DIB3|B4DIB3_HUMAN	120.7	11	11	0	2690000		9	1	9	0	Carbamidomethylation	87456	Non-specific serine/threonine protein kinase OS=Homo sapiens OX=9606 GN=MARK1 PE=1 SV=1
764	1667	sp|Q9P0L2|MARK1_HUMAN	120.7	10	10	0	2690000		9	1	9	0	Carbamidomethylation	89003	Serine/threonine-protein kinase MARK1 OS=Homo sapiens OX=9606 GN=MARK1 PE=1 SV=2
764	1668	tr|A0A087X0I6|A0A087X0I6_HUMAN	120.7	10	10	0	2690000		9	1	9	0	Carbamidomethylation	89090	Non-specific serine/threonine protein kinase OS=Homo sapiens OX=9606 GN=MARK1 PE=1 SV=1
519	1343	tr|A0A087WTT1|A0A087WTT1_HUMAN	120.7	18	2	18	3960000	6370000	11	11	1	11		58536	Polyadenylate-binding protein OS=Homo sapiens OX=9606 GN=PABPC1 PE=1 SV=1
519	1345	sp|P11940|PABP1_HUMAN	120.7	15	2	15	3960000	6370000	11	11	1	11		70671	Polyadenylate-binding protein 1 OS=Homo sapiens OX=9606 GN=PABPC1 PE=1 SV=2
449	1216	sp|Q96A65|EXOC4_HUMAN	120.7	14	14	0	45100000		11	11	16	0	Carbamidomethylation	110498	Exocyst complex component 4 OS=Homo sapiens OX=9606 GN=EXOC4 PE=1 SV=1
571	1298	sp|O43432|IF4G3_HUMAN	120.39	6	6	0	52600000		10	6	13	0	Carbamidomethylation	176651	Eukaryotic translation initiation factor 4 gamma 3 OS=Homo sapiens OX=9606 GN=EIF4G3 PE=1 SV=2
571	1300	tr|A0A0A0MSA7|A0A0A0MSA7_HUMAN	120.39	6	6	0	52600000		10	6	13	0	Carbamidomethylation	180497	Eukaryotic translation initiation factor 4 gamma 3 OS=Homo sapiens OX=9606 GN=EIF4G3 PE=1 SV=1
571	1301	tr|A0A0U1RQK7|A0A0U1RQK7_HUMAN	120.39	6	6	0	52600000		10	6	13	0	Carbamidomethylation	195272	Eukaryotic translation initiation factor 4 gamma 3 OS=Homo sapiens OX=9606 GN=EIF4G3 PE=1 SV=1
234	2407	sp|Q2M2I5|K1C24_HUMAN	120.14	10	4	10		2280000	10	3	7	25	Carbamidomethylation; Deamidation (NQ)	55087	Keratin type I cytoskeletal 24 OS=Homo sapiens OX=9606 GN=KRT24 PE=1 SV=1
1254	3796	tr|J3QRU4|J3QRU4_HUMAN	120.04	36	36	0	13000000		2	2	2	0		12251	Vesicle-associated membrane protein 2 OS=Homo sapiens OX=9606 GN=VAMP2 PE=4 SV=2
1254	3797	sp|P63027|VAMP2_HUMAN	120.04	35	35	0	13000000		2	2	2	0		12663	Vesicle-associated membrane protein 2 OS=Homo sapiens OX=9606 GN=VAMP2 PE=1 SV=3
1254	3798	tr|F8WCA0|F8WCA0_HUMAN	120.04	35	35	0	13000000		2	2	2	0		12934	Vesicle-associated membrane protein 2 OS=Homo sapiens OX=9606 GN=VAMP2 PE=4 SV=1
1254	3799	tr|L7N2F9|L7N2F9_HUMAN	120.04	34	34	0	13000000		2	2	2	0		13068	Uncharacterized protein (Fragment) OS=Homo sapiens OX=9606 PE=4 SV=1
983	2419	sp|P80404|GABT_HUMAN	119.52	11	11	0	14900000		4	4	4	0		56439	4-aminobutyrate aminotransferase mitochondrial OS=Homo sapiens OX=9606 GN=ABAT PE=1 SV=3
983	2420	tr|H3BNQ7|H3BNQ7_HUMAN	119.52	10	10	0	14900000		4	4	4	0		57924	4-aminobutyrate aminotransferase mitochondrial OS=Homo sapiens OX=9606 GN=ABAT PE=1 SV=1
983	2421	tr|H3BRN4|H3BRN4_HUMAN	119.52	10	10	0	14900000		4	4	4	0		58141	4-aminobutyrate aminotransferase mitochondrial OS=Homo sapiens OX=9606 GN=ABAT PE=1 SV=1
745	1418	tr|E9PEZ7|E9PEZ7_HUMAN	119.45	18	18	0	22200000		7	3	7	0		49251	Abl interactor 2 OS=Homo sapiens OX=9606 GN=ABI2 PE=1 SV=1
745	1420	tr|E7EW77|E7EW77_HUMAN	119.45	17	17	0	22200000		7	3	7	0		52790	Abl interactor 2 OS=Homo sapiens OX=9606 GN=ABI2 PE=1 SV=1
745	1421	tr|E7EP65|E7EP65_HUMAN	119.45	17	17	0	22200000		7	3	7	0		52663	Abl interactor 2 (Fragment) OS=Homo sapiens OX=9606 GN=ABI2 PE=1 SV=1
745	1422	tr|A0A0C4DG21|A0A0C4DG21_HUMAN	119.45	16	16	0	22200000		7	3	7	0		54838	Abl interactor 2 OS=Homo sapiens OX=9606 GN=ABI2 PE=1 SV=1
745	1423	sp|Q9NYB9|ABI2_HUMAN	119.45	16	16	0	22200000		7	3	7	0		55663	Abl interactor 2 OS=Homo sapiens OX=9606 GN=ABI2 PE=1 SV=1
745	1424	tr|F8WAL6|F8WAL6_HUMAN	119.45	16	16	0	22200000		7	3	7	0		55682	Abl interactor 2 OS=Homo sapiens OX=9606 GN=ABI2 PE=1 SV=2
624	1389	tr|D6RD46|D6RD46_HUMAN	119.31	10	9	1	24900000	7340000	8	8	8	1		109935	LIM and calponin homology domains-containing protein 1 OS=Homo sapiens OX=9606 GN=LIMCH1 PE=1 SV=1
624	1390	sp|Q9UPQ0|LIMC1_HUMAN	119.31	9	8	1	24900000	7340000	8	8	8	1		121867	LIM and calponin homology domains-containing protein 1 OS=Homo sapiens OX=9606 GN=LIMCH1 PE=1 SV=4
722	2375	sp|P06702|S10A9_HUMAN	119.24	39	19	25	17600000	5350000	5	5	4	4		13242	Protein S100-A9 OS=Homo sapiens OX=9606 GN=S100A9 PE=1 SV=1
956	2556	sp|P51649|SSDH_HUMAN	119.07	7	7	0	105000000		3	3	5	0	Deamidation (NQ)	57215	Succinate-semialdehyde dehydrogenase mitochondrial OS=Homo sapiens OX=9606 GN=ALDH5A1 PE=1 SV=2
843	2457	sp|O95757|HS74L_HUMAN	118.86	8	8	0	8360000		6	4	6	0	Carbamidomethylation	94512	Heat shock 70 kDa protein 4L OS=Homo sapiens OX=9606 GN=HSPA4L PE=1 SV=3
778	2282	tr|H0Y9E9|H0Y9E9_HUMAN	118.65	29	29	0	10400000		4	2	6	0		21773	Ankyrin-3 (Fragment) OS=Homo sapiens OX=9606 GN=ANK3 PE=1 SV=1
917	2338	tr|E7EVA0|E7EVA0_HUMAN	118.48	2	2	0	116000000		5	5	7	0		245442	Microtubule-associated protein OS=Homo sapiens OX=9606 GN=MAP4 PE=1 SV=1
697	1996	sp|Q99784|NOE1_HUMAN	118.06	13	13	0	32300000		6	6	8	0		55343	Noelin OS=Homo sapiens OX=9606 GN=OLFM1 PE=1 SV=4
760	1564	tr|H7BXY3|H7BXY3_HUMAN	117.91	7	7	1	13700000		7	6	6	1	Carbamidomethylation	130550	Putative ATP-dependent RNA helicase DHX30 OS=Homo sapiens OX=9606 GN=DHX30 PE=1 SV=1
760	1565	sp|Q7L2E3|DHX30_HUMAN	117.91	7	6	1	13700000		7	6	6	1	Carbamidomethylation	133938	Putative ATP-dependent RNA helicase DHX30 OS=Homo sapiens OX=9606 GN=DHX30 PE=1 SV=1
779	1512	sp|Q9NSE4|SYIM_HUMAN	117.83	8	8	0	46700000		6	6	6	0	Carbamidomethylation	113791	Isoleucine--tRNA ligase mitochondrial OS=Homo sapiens OX=9606 GN=IARS2 PE=1 SV=2
661	1391	sp|O43143|DHX15_HUMAN	117.69	10	10	0	17700000		7	7	8	0		90933	Pre-mRNA-splicing factor ATP-dependent RNA helicase DHX15 OS=Homo sapiens OX=9606 GN=DHX15 PE=1 SV=2
631	1517	sp|Q5T750|XP32_HUMAN	117.5	29	3	29	11300000	29700000	8	8	1	8	Carbamidomethylation	26238	Skin-specific protein 32 OS=Homo sapiens OX=9606 GN=XP32 PE=1 SV=1
1086	2520	sp|P48050|KCNJ4_HUMAN	117.43	9	9	0	20000000		3	3	3	0		49500	Inward rectifier potassium channel 4 OS=Homo sapiens OX=9606 GN=KCNJ4 PE=1 SV=1
699	3782	tr|M0R063|M0R063_HUMAN	117.42	6	6	0	1490000		3	1	8	0	Carbamidomethylation; Oxidation (M); Deamidation (NQ)	53175	Amino acid transporter OS=Homo sapiens OX=9606 GN=SLC1A6 PE=1 SV=1
699	3783	sp|P48664|EAA4_HUMAN	117.42	5	5	0	1490000		3	1	8	0	Carbamidomethylation; Oxidation (M); Deamidation (NQ)	61565	Excitatory amino acid transporter 4 OS=Homo sapiens OX=9606 GN=SLC1A6 PE=2 SV=1
1087	2627	sp|P11177|ODPB_HUMAN	117.27	10	10	0	12600000		3	3	3	0		39233	Pyruvate dehydrogenase E1 component subunit beta mitochondrial OS=Homo sapiens OX=9606 GN=PDHB PE=1 SV=3
614	1651	sp|Q8WZ74|CTTB2_HUMAN	117.25	5	5	0	31500000		7	7	9	0		181050	Cortactin-binding protein 2 OS=Homo sapiens OX=9606 GN=CTTNBP2 PE=1 SV=1
614	1663	tr|F8WB16|F8WB16_HUMAN	117.25	12	12	0	31500000		7	7	9	0		69053	Cortactin-binding protein 2 OS=Homo sapiens OX=9606 GN=CTTNBP2 PE=1 SV=1
650	1549	sp|A7KAX9|RHG32_HUMAN	116.61	4	4	0	9620000		7	5	8	0		230527	Rho GTPase-activating protein 32 OS=Homo sapiens OX=9606 GN=ARHGAP32 PE=1 SV=1
628	1568	tr|A0A1B0GV23|A0A1B0GV23_HUMAN	116.3	20	2	20	4250000	5930000	8	8	1	8	Oxidation (M)	43831	Cathepsin D OS=Homo sapiens OX=9606 GN=CTSD PE=1 SV=1
628	1571	tr|A0A1B0GVP3|A0A1B0GVP3_HUMAN	116.3	20	2	20	4250000	5930000	8	8	1	8	Oxidation (M)	43687	Cathepsin D OS=Homo sapiens OX=9606 GN=CTSD PE=1 SV=1
628	1572	tr|A0A1B0GVD5|A0A1B0GVD5_HUMAN	116.3	20	2	20	4250000	5930000	8	8	1	8	Oxidation (M)	44238	Cathepsin D OS=Homo sapiens OX=9606 GN=CTSD PE=1 SV=1
628	1573	tr|A0A1B0GWE8|A0A1B0GWE8_HUMAN	116.3	20	2	20	4250000	5930000	8	8	1	8	Oxidation (M)	44353	Cathepsin D OS=Homo sapiens OX=9606 GN=CTSD PE=1 SV=1
628	1575	sp|P07339|CATD_HUMAN	116.3	20	2	20	4250000	5930000	8	8	1	8	Oxidation (M)	44552	Cathepsin D OS=Homo sapiens OX=9606 GN=CTSD PE=1 SV=1
788	1737	sp|Q9BWM7|SFXN3_HUMAN	116.08	18	18	0	151000000		6	6	7	0	Deamidation (NQ)	35503	Sideroflexin-3 OS=Homo sapiens OX=9606 GN=SFXN3 PE=1 SV=3
788	1738	tr|A0A0A0MS41|A0A0A0MS41_HUMAN	116.08	18	18	0	151000000		6	6	7	0	Deamidation (NQ)	35503	Sideroflexin OS=Homo sapiens OX=9606 GN=SFXN3 PE=1 SV=1
788	1740	tr|A0A1P0AYU5|A0A1P0AYU5_HUMAN	116.08	18	18	0	151000000		6	6	7	0	Deamidation (NQ)	35979	Sideroflexin OS=Homo sapiens OX=9606 GN=SFXN3 PE=1 SV=1
713	1993	sp|Q13972|RGRF1_HUMAN	116.06	6	6	0	21300000		7	4	9	0	Carbamidomethylation	145233	Ras-specific guanine nucleotide-releasing factor 1 OS=Homo sapiens OX=9606 GN=RASGRF1 PE=1 SV=2
738	1744	tr|H0YA96|H0YA96_HUMAN	115.88	25	25	7	27400000	236000	5	3	6	1	Carbamidomethylation	23930	Heterogeneous nuclear ribonucleoprotein D0 (Fragment) OS=Homo sapiens OX=9606 GN=HNRNPD PE=1 SV=1
738	1748	tr|H0Y8G5|H0Y8G5_HUMAN	115.88	20	20	5	27400000	236000	5	3	6	1	Carbamidomethylation	29667	Heterogeneous nuclear ribonucleoprotein D0 (Fragment) OS=Homo sapiens OX=9606 GN=HNRNPD PE=1 SV=8
738	1759	sp|Q14103|HNRPD_HUMAN	115.88	15	15	4	27400000	236000	5	3	6	1	Carbamidomethylation	38434	Heterogeneous nuclear ribonucleoprotein D0 OS=Homo sapiens OX=9606 GN=HNRNPD PE=1 SV=1
738	1868	tr|D6RF44|D6RF44_HUMAN	115.88	47	47	13	27400000	236000	5	3	6	1	Carbamidomethylation	12553	Heterogeneous nuclear ribonucleoprotein D0 (Fragment) OS=Homo sapiens OX=9606 GN=HNRNPD PE=1 SV=8
738	1871	tr|D6RAF8|D6RAF8_HUMAN	115.88	24	24	6	27400000	236000	5	3	6	1	Carbamidomethylation	23076	Heterogeneous nuclear ribonucleoprotein D0 (Fragment) OS=Homo sapiens OX=9606 GN=HNRNPD PE=1 SV=1
1008	2526	tr|H0Y424|H0Y424_HUMAN	115.86	5	5	0	23900000		5	4	5	0	Carbamidomethylation	121445	LIM domain only protein 7 (Fragment) OS=Homo sapiens OX=9606 GN=LMO7 PE=1 SV=8
1008	2528	tr|E9PMT2|E9PMT2_HUMAN	115.86	4	4	0	23900000		5	4	5	0	Carbamidomethylation	160022	LIM domain only protein 7 OS=Homo sapiens OX=9606 GN=LMO7 PE=1 SV=1
1008	2529	tr|A0A0A0MTE2|A0A0A0MTE2_HUMAN	115.86	4	4	0	23900000		5	4	5	0	Carbamidomethylation	158202	LIM domain only protein 7 OS=Homo sapiens OX=9606 GN=LMO7 PE=1 SV=1
1008	2532	tr|F8WD26|F8WD26_HUMAN	115.86	3	3	0	23900000		5	4	5	0	Carbamidomethylation	186177	LIM domain only protein 7 OS=Homo sapiens OX=9606 GN=LMO7 PE=1 SV=2
1008	2533	tr|J3KP06|J3KP06_HUMAN	115.86	3	3	0	23900000		5	4	5	0	Carbamidomethylation	190677	LIM domain only protein 7 OS=Homo sapiens OX=9606 GN=LMO7 PE=1 SV=2
1008	2534	sp|Q8WWI1|LMO7_HUMAN	115.86	3	3	0	23900000		5	4	5	0	Carbamidomethylation	192694	LIM domain only protein 7 OS=Homo sapiens OX=9606 GN=LMO7 PE=1 SV=3
1097	2950	tr|V9GZ25|V9GZ25_HUMAN	115.77	28	28	0	8270000		3	1	4	0	Carbamidomethylation	14775	Protein shisa-6 (Fragment) OS=Homo sapiens OX=9606 GN=SHISA6 PE=1 SV=1
580	2759	sp|P20930|FILA_HUMAN	115.48	1	1	1	5430000	14000000	8	8	2	8		435180	Filaggrin OS=Homo sapiens OX=9606 GN=FLG PE=1 SV=3
933	2422	tr|J3KRR7|J3KRR7_HUMAN	115.36	5	5	0	16100000		4	4	4	0	Carbamidomethylation	101898	Ubiquitin carboxyl-terminal hydrolase CYLD OS=Homo sapiens OX=9606 GN=CYLD PE=1 SV=1
933	2423	sp|Q9NQC7|CYLD_HUMAN	115.36	5	5	0	16100000		4	4	4	0	Carbamidomethylation	107316	Ubiquitin carboxyl-terminal hydrolase CYLD OS=Homo sapiens OX=9606 GN=CYLD PE=1 SV=1
673	2619	sp|A2NJV5|KV229_HUMAN	115.2	30	19	11		300000	8	1	8	1	Carbamidomethylation; Oxidation (M)	13085	Immunoglobulin kappa variable 2-29 OS=Homo sapiens OX=9606 GN=IGKV2-29 PE=3 SV=2
673	2620	sp|A0A075B6S2|KVD29_HUMAN	115.2	30	19	11		300000	8	1	8	1	Carbamidomethylation; Oxidation (M)	13143	Immunoglobulin kappa variable 2D-29 OS=Homo sapiens OX=9606 GN=IGKV2D-29 PE=3 SV=1
594	1834	sp|Q13867|BLMH_HUMAN	115.05	24	2	24	9410000	5340000	10	10	1	10	Oxidation (M); Deamidation (NQ)	52562	Bleomycin hydrolase OS=Homo sapiens OX=9606 GN=BLMH PE=1 SV=1
711	1339	sp|Q7L099|RUFY3_HUMAN	115	17	17	0	38600000		8	8	8	0		52965	Protein RUFY3 OS=Homo sapiens OX=9606 GN=RUFY3 PE=1 SV=1
626	2616	sp|A0A0C4DH68|KV224_HUMAN	114.8	30	30	11	3620000000	0	8	1	9	1	Carbamidomethylation; Oxidation (M)	13079	Immunoglobulin kappa variable 2-24 OS=Homo sapiens OX=9606 GN=IGKV2-24 PE=3 SV=1
789	1780	sp|P32004|L1CAM_HUMAN	114.48	5	5	0	50100000		6	6	6	0		140003	Neural cell adhesion molecule L1 OS=Homo sapiens OX=9606 GN=L1CAM PE=1 SV=2
733	1281	sp|P16298|PP2BB_HUMAN	114.32	16	16	0	6890000		8	2	8	0		59024	Serine/threonine-protein phosphatase 2B catalytic subunit beta isoform OS=Homo sapiens OX=9606 GN=PPP3CB PE=1 SV=2
733	1338	tr|Q5F2F8|Q5F2F8_HUMAN	114.32	16	16	0	6890000		7	2	7	0		56015	Serine/threonine-protein phosphatase OS=Homo sapiens OX=9606 GN=PPP3CB PE=1 SV=1
668	1479	sp|O95294|RASL1_HUMAN	114.27	11	11	0	32400000		9	9	10	0	Carbamidomethylation	90016	RasGAP-activating-like protein 1 OS=Homo sapiens OX=9606 GN=RASAL1 PE=1 SV=3
899	2196	tr|B7Z613|B7Z613_HUMAN	114.26	14	14	0	28100000		4	2	5	0	Carbamidomethylation	33273	Neuronal membrane glycoprotein M6-b OS=Homo sapiens OX=9606 GN=GPM6B PE=1 SV=1
844	2500	tr|A0A0A0MRG2|A0A0A0MRG2_HUMAN	114.06	9	9	0	26600000		6	5	7	0		75110	Amyloid-beta A4 protein OS=Homo sapiens OX=9606 GN=APP PE=1 SV=1
844	2501	tr|E9PG40|E9PG40_HUMAN	114.06	9	9	0	26600000		6	5	7	0		80833	Amyloid-beta A4 protein OS=Homo sapiens OX=9606 GN=APP PE=1 SV=1
844	2503	sp|P05067|A4_HUMAN	114.06	8	8	0	26600000		6	5	7	0		86943	Amyloid-beta A4 protein OS=Homo sapiens OX=9606 GN=APP PE=1 SV=3
837	2379	sp|O60503|ADCY9_HUMAN	114.05	5	5	0	11900000		5	5	5	0	Carbamidomethylation	150700	Adenylate cyclase type 9 OS=Homo sapiens OX=9606 GN=ADCY9 PE=1 SV=4
802	1774	tr|E9PFH7|E9PFH7_HUMAN	113.64	5	5	0	15700000		6	6	7	0		146677	C-Jun-amino-terminal kinase-interacting protein 3 OS=Homo sapiens OX=9606 GN=MAPK8IP3 PE=1 SV=1
802	1775	sp|Q9UPT6|JIP3_HUMAN	113.64	5	5	0	15700000		6	6	7	0		147457	C-Jun-amino-terminal kinase-interacting protein 3 OS=Homo sapiens OX=9606 GN=MAPK8IP3 PE=1 SV=3
802	1776	tr|A0A087WYG2|A0A087WYG2_HUMAN	113.64	5	5	0	15700000		6	6	7	0		147544	C-Jun-amino-terminal kinase-interacting protein 3 OS=Homo sapiens OX=9606 GN=MAPK8IP3 PE=1 SV=1
749	1779	sp|O94991|SLIK5_HUMAN	113.63	9	9	0	32700000		6	6	7	0		107486	SLIT and NTRK-like protein 5 OS=Homo sapiens OX=9606 GN=SLITRK5 PE=2 SV=2
900	2250	sp|P60842|IF4A1_HUMAN	113.54	12	12	2	1350000		4	1	4	1		46154	Eukaryotic initiation factor 4A-I OS=Homo sapiens OX=9606 GN=EIF4A1 PE=1 SV=1
739	1877	tr|E7EV50|E7EV50_HUMAN	113.44	16	16	0	4260000		6	1	7	0	Carbamidomethylation	47559	Gamma-aminobutyric acid receptor subunit beta-2 OS=Homo sapiens OX=9606 GN=GABRB2 PE=1 SV=1
739	1878	sp|P47870|GBRB2_HUMAN	113.44	12	12	0	4260000		6	1	7	0	Carbamidomethylation	59151	Gamma-aminobutyric acid receptor subunit beta-2 OS=Homo sapiens OX=9606 GN=GABRB2 PE=1 SV=2
1013	2415	sp|Q15042|RB3GP_HUMAN	113.41	6	6	0	16800000		4	4	4	0	Carbamidomethylation	110524	Rab3 GTPase-activating protein catalytic subunit OS=Homo sapiens OX=9606 GN=RAB3GAP1 PE=1 SV=3
801	1687	tr|F8VYE8|F8VYE8_HUMAN	113.35	32	32	0	18200000		7	6	7	0	Carbamidomethylation; Acetylation (Protein N-term)	34950	Serine/threonine-protein phosphatase OS=Homo sapiens OX=9606 GN=PPP1CC PE=1 SV=1
801	1688	sp|P36873|PP1G_HUMAN	113.35	30	30	0	18200000		7	6	7	0	Carbamidomethylation; Acetylation (Protein N-term)	36984	Serine/threonine-protein phosphatase PP1-gamma catalytic subunit OS=Homo sapiens OX=9606 GN=PPP1CC PE=1 SV=1
801	1717	sp|P62136|PP1A_HUMAN	113.35	25	25	0	15800000		6	5	6	0	Carbamidomethylation	37512	Serine/threonine-protein phosphatase PP1-alpha catalytic subunit OS=Homo sapiens OX=9606 GN=PPP1CA PE=1 SV=1
801	1718	tr|F8W0W8|F8W0W8_HUMAN	113.35	25	25	0	15800000		6	5	6	0	Carbamidomethylation	38250	Serine/threonine-protein phosphatase OS=Homo sapiens OX=9606 GN=PPP1CC PE=1 SV=1
801	1785	sp|P62140|PP1B_HUMAN	113.35	25	25	0	15800000		6	5	6	0	Carbamidomethylation	37187	Serine/threonine-protein phosphatase PP1-beta catalytic subunit OS=Homo sapiens OX=9606 GN=PPP1CB PE=1 SV=3
903	2367	tr|E7EQG2|E7EQG2_HUMAN	112.78	15	15	3	5300000		4	1	4	1		41290	Eukaryotic initiation factor 4A-II OS=Homo sapiens OX=9606 GN=EIF4A2 PE=1 SV=1
903	2368	sp|Q14240|IF4A2_HUMAN	112.78	13	13	2	5300000		4	1	4	1		46402	Eukaryotic initiation factor 4A-II OS=Homo sapiens OX=9606 GN=EIF4A2 PE=1 SV=2
961	3190	sp|Q9Y5G0|PCDGH_HUMAN	112.66	6	6	0	2800000		4	1	4	0		99875	Protocadherin gamma-B5 OS=Homo sapiens OX=9606 GN=PCDHGB5 PE=2 SV=1
879	1965	sp|Q15375|EPHA7_HUMAN	112.34	5	5	0	4940000		5	1	5	0	Carbamidomethylation	112097	Ephrin type-A receptor 7 OS=Homo sapiens OX=9606 GN=EPHA7 PE=1 SV=3
993	3269	sp|Q9Y5F6|PCDGM_HUMAN	112.33	5	5	0	3910000		4	1	4	0		101921	Protocadherin gamma-C5 OS=Homo sapiens OX=9606 GN=PCDHGC5 PE=2 SV=1
948	3039	sp|Q9NQC3|RTN4_HUMAN	112.28	3	3	0	49900000		3	3	4	0		129931	Reticulon-4 OS=Homo sapiens OX=9606 GN=RTN4 PE=1 SV=2
941	3386	sp|O60330|PCDGC_HUMAN	112.28	5	4	1		375000	4	1	3	1		100955	Protocadherin gamma-A12 OS=Homo sapiens OX=9606 GN=PCDHGA12 PE=2 SV=1
996	2366	tr|K7EP86|K7EP86_HUMAN	112.23	29	29	0	5100000		4	1	4	0	Carbamidomethylation	17927	Mitochondrial Rho GTPase 1 (Fragment) OS=Homo sapiens OX=9606 GN=RHOT1 PE=1 SV=1
878	1927	sp|O14523|C2C2L_HUMAN	111.59	9	9	0	30900000		5	5	7	0	Deamidation (NQ)	76181	Phospholipid transfer protein C2CD2L OS=Homo sapiens OX=9606 GN=C2CD2L PE=1 SV=3
513	1428	sp|O75643|U520_HUMAN	111.54	5	1	5	10300000	4070000	11	11	3	10		244505	U5 small nuclear ribonucleoprotein 200 kDa helicase OS=Homo sapiens OX=9606 GN=SNRNP200 PE=1 SV=2
945	2370	sp|Q9UPQ3|AGAP1_HUMAN	111.44	5	5	0	3170000		4	1	4	0		94470	Arf-GAP with GTPase ANK repeat and PH domain-containing protein 1 OS=Homo sapiens OX=9606 GN=AGAP1 PE=1 SV=4
945	2384	tr|E7EUN2|E7EUN2_HUMAN	111.44	5	4	1	3170000	407000	5	2	4	1		116618	Arf-GAP with GTPase ANK repeat and PH domain-containing protein 1 OS=Homo sapiens OX=9606 GN=AGAP1 PE=1 SV=1
945	2403	tr|A0A087X1U1|A0A087X1U1_HUMAN	111.44	6	6	0	3170000		4	1	4	0		82689	Arf-GAP with GTPase ANK repeat and PH domain-containing protein 1 OS=Homo sapiens OX=9606 GN=AGAP1 PE=1 SV=1
945	2404	tr|F5GXM9|F5GXM9_HUMAN	111.44	5	5	0	3170000		4	1	4	0		88093	Arf-GAP with GTPase ANK repeat and PH domain-containing protein 1 OS=Homo sapiens OX=9606 GN=AGAP1 PE=1 SV=2
495	1462	tr|A0A0A0MSI0|A0A0A0MSI0_HUMAN	111.39	51	16	47	8600000	9900000	10	9	3	10	Acetylation (Protein N-term); Oxidation (M)	18976	Peroxiredoxin-1 (Fragment) OS=Homo sapiens OX=9606 GN=PRDX1 PE=1 SV=1
495	1463	sp|Q06830|PRDX1_HUMAN	111.39	44	14	41	8600000	9900000	10	9	3	10	Acetylation (Protein N-term); Oxidation (M)	22110	Peroxiredoxin-1 OS=Homo sapiens OX=9606 GN=PRDX1 PE=1 SV=1
604	1702	sp|Q9BPX6|MICU1_HUMAN	111.31	16	16	0	31500000		7	7	9	0		54351	Calcium uptake protein 1 mitochondrial OS=Homo sapiens OX=9606 GN=MICU1 PE=1 SV=1
604	1703	tr|F6XEV2|F6XEV2_HUMAN	111.31	15	15	0	31500000		7	7	9	0		54579	Calcium uptake protein 1 mitochondrial OS=Homo sapiens OX=9606 GN=MICU1 PE=1 SV=2
604	1705	tr|A0A0U1RRK1|A0A0U1RRK1_HUMAN	111.31	15	15	0	31500000		7	7	9	0		54928	Calcium uptake protein 1 mitochondrial OS=Homo sapiens OX=9606 GN=MICU1 PE=1 SV=1
604	1706	tr|A0A286YF11|A0A286YF11_HUMAN	111.31	15	15	0	31500000		7	7	9	0		55158	Calcium uptake protein 1 mitochondrial OS=Homo sapiens OX=9606 GN=MICU1 PE=1 SV=1
792	2017	sp|O95831|AIFM1_HUMAN	111.2	10	10	0	24400000		5	5	7	0	Deamidation (NQ)	66901	Apoptosis-inducing factor 1 mitochondrial OS=Homo sapiens OX=9606 GN=AIFM1 PE=1 SV=1
752	1370	sp|Q16620|NTRK2_HUMAN	110.9	9	9	0	6010000		7	1	7	0	Carbamidomethylation	91999	BDNF/NT-3 growth factors receptor OS=Homo sapiens OX=9606 GN=NTRK2 PE=1 SV=1
974	2706	tr|E9PEX6|E9PEX6_HUMAN	110.83	9	9	0	14600000		3	3	4	0	Carbamidomethylation	51816	Dihydrolipoyl dehydrogenase OS=Homo sapiens OX=9606 GN=DLD PE=1 SV=1
974	2708	sp|P09622|DLDH_HUMAN	110.83	8	8	0	14600000		3	3	4	0	Carbamidomethylation	54177	Dihydrolipoyl dehydrogenase mitochondrial OS=Homo sapiens OX=9606 GN=DLD PE=1 SV=2
667	1443	sp|Q8N1B4|VPS52_HUMAN	110.72	12	12	0	28300000		9	9	9	0		82221	Vacuolar protein sorting-associated protein 52 homolog OS=Homo sapiens OX=9606 GN=VPS52 PE=1 SV=1
736	1681	sp|Q9P2R7|SUCB1_HUMAN	110.64	12	12	0	87400000		6	6	7	0	Carbamidomethylation	50317	Succinate--CoA ligase [ADP-forming] subunit beta mitochondrial OS=Homo sapiens OX=9606 GN=SUCLA2 PE=1 SV=3
759	2400	sp|P01040|CYTA_HUMAN	110.5	65	30	56	8890000	3890000	7	7	2	6		11006	Cystatin-A OS=Homo sapiens OX=9606 GN=CSTA PE=1 SV=1
759	2443	tr|C9J0E4|C9J0E4_HUMAN	110.5	87	46	73	8890000	3890000	6	6	2	5		7086	Cystatin-A OS=Homo sapiens OX=9606 GN=CSTA PE=1 SV=1
640	1646	sp|Q09470|KCNA1_HUMAN	110.3	15	15	0	12100000		6	2	9	0	Carbamidomethylation	56466	Potassium voltage-gated channel subfamily A member 1 OS=Homo sapiens OX=9606 GN=KCNA1 PE=1 SV=2
888	1936	sp|Q13114|TRAF3_HUMAN	110.2	13	13	0	33200000		6	6	6	0	Carbamidomethylation	64490	TNF receptor-associated factor 3 OS=Homo sapiens OX=9606 GN=TRAF3 PE=1 SV=2
777	2089	sp|O14639|ABLM1_HUMAN	109.8	8	8	0	22000000		6	5	6	0	Carbamidomethylation	87688	Actin-binding LIM protein 1 OS=Homo sapiens OX=9606 GN=ABLIM1 PE=1 SV=3
777	2091	tr|F8W8M4|F8W8M4_HUMAN	109.8	9	9	0	22000000		6	5	6	0	Carbamidomethylation	81105	Actin-binding LIM protein 1 OS=Homo sapiens OX=9606 GN=ABLIM1 PE=1 SV=1
777	2092	tr|A0A0A0MRL6|A0A0A0MRL6_HUMAN	109.8	9	9	0	22000000		6	5	6	0	Carbamidomethylation	84357	Actin-binding LIM protein 1 OS=Homo sapiens OX=9606 GN=ABLIM1 PE=1 SV=1
916	2463	sp|Q99613|EIF3C_HUMAN	109.71	6	6	0	12500000		5	5	5	0	Carbamidomethylation; Deamidation (NQ)	105344	Eukaryotic translation initiation factor 3 subunit C OS=Homo sapiens OX=9606 GN=EIF3C PE=1 SV=1
916	2464	sp|B5ME19|EIFCL_HUMAN	109.71	6	6	0	12500000		5	5	5	0	Carbamidomethylation; Deamidation (NQ)	105473	Eukaryotic translation initiation factor 3 subunit C-like protein OS=Homo sapiens OX=9606 GN=EIF3CL PE=3 SV=1
858	1976	sp|Q96GW7|PGCB_HUMAN	109.62	7	7	0	30900000		7	6	8	0	Carbamidomethylation	99118	Brevican core protein OS=Homo sapiens OX=9606 GN=BCAN PE=1 SV=2
727	1773	tr|A0A0J9YXZ5|A0A0J9YXZ5_HUMAN	109.62	5	4	1	5510000	494000	7	2	6	1		136004	Ras GTPase-activating-like protein IQGAP1 OS=Homo sapiens OX=9606 GN=IQGAP1 PE=1 SV=1
727	1828	sp|P46940|IQGA1_HUMAN	109.62	3	3	0	5510000	494000	7	2	6	1		189251	Ras GTPase-activating-like protein IQGAP1 OS=Homo sapiens OX=9606 GN=IQGAP1 PE=1 SV=1
1028	3470	tr|A0A1W2PNW8|A0A1W2PNW8_HUMAN	109.49	19	19	0	25700000		2	1	3	0	Carbamidomethylation	20027	Electrogenic sodium bicarbonate cotransporter 1 (Fragment) OS=Homo sapiens OX=9606 GN=SLC4A4 PE=1 SV=1
869	2283	sp|Q9Y2D4|EXC6B_HUMAN	109.33	6	6	0	19900000		4	4	5	0		94201	Exocyst complex component 6B OS=Homo sapiens OX=9606 GN=EXOC6B PE=1 SV=3
869	2284	tr|A0A0U1RRB6|A0A0U1RRB6_HUMAN	109.33	6	6	0	19900000		4	4	5	0		94686	Exocyst complex component OS=Homo sapiens OX=9606 GN=EXOC6B PE=1 SV=1
936	2569	tr|H7C1H2|H7C1H2_HUMAN	109.31	16	16	0	8680000		3	3	5	0		22450	26S proteasome non-ATPase regulatory subunit 2 (Fragment) OS=Homo sapiens OX=9606 GN=PSMD2 PE=1 SV=1
936	2574	sp|Q13200|PSMD2_HUMAN	109.31	4	4	0	8680000		3	3	5	0		100200	26S proteasome non-ATPase regulatory subunit 2 OS=Homo sapiens OX=9606 GN=PSMD2 PE=1 SV=3
943	2237	sp|P23677|IP3KA_HUMAN	109.24	13	13	0	32400000		5	5	5	0		51009	Inositol-trisphosphate 3-kinase A OS=Homo sapiens OX=9606 GN=ITPKA PE=1 SV=1
740	2198	sp|Q9NSB8|HOME2_HUMAN	109.22	13	13	0	12000000		5	2	7	0	Deamidation (NQ)	40627	Homer protein homolog 2 OS=Homo sapiens OX=9606 GN=HOMER2 PE=1 SV=1
725	1658	sp|P42357|HUTH_HUMAN	109.13	13	0	13		4040000	8	8	0	8		72698	Histidine ammonia-lyase OS=Homo sapiens OX=9606 GN=HAL PE=1 SV=1
818	2200	sp|Q8N7J2|AMER2_HUMAN	108.76	8	8	0	39000000		5	5	6	0	Carbamidomethylation	69507	APC membrane recruitment protein 2 OS=Homo sapiens OX=9606 GN=AMER2 PE=1 SV=3
641	1745	sp|Q14416|GRM2_HUMAN	108.59	9	9	0	36300000		8	6	9	0	Carbamidomethylation	95568	Metabotropic glutamate receptor 2 OS=Homo sapiens OX=9606 GN=GRM2 PE=1 SV=2
674	2798	tr|G8JLG2|G8JLG2_HUMAN	108.47	9	5	9	14500000	11400000	6	6	2	6		51607	CDSN OS=Homo sapiens OX=9606 GN=CDSN PE=1 SV=1
674	2799	tr|Q2L6G8|Q2L6G8_HUMAN	108.47	9	5	9	14500000	11400000	6	6	2	6		51539	CDSN OS=Homo sapiens OX=9606 GN=CDSN PE=1 SV=1
714	1694	tr|H0Y2V6|H0Y2V6_HUMAN	108.43	4	4	0	15400000		6	5	7	0		172091	Centrosomal protein of 170 kDa (Fragment) OS=Homo sapiens OX=9606 GN=CEP170 PE=1 SV=1
714	1695	sp|Q5SW79|CE170_HUMAN	108.43	4	4	0	15400000		6	5	7	0		175292	Centrosomal protein of 170 kDa OS=Homo sapiens OX=9606 GN=CEP170 PE=1 SV=1
804	1943	sp|O60518|RNBP6_HUMAN	108.36	4	4	1	2060000		5	2	7	1	Carbamidomethylation	124713	Ran-binding protein 6 OS=Homo sapiens OX=9606 GN=RANBP6 PE=1 SV=2
708	1527	sp|Q9NRY4|RHG35_HUMAN	108.21	7	7	0	21500000		8	8	8	0	Carbamidomethylation	170513	Rho GTPase-activating protein 35 OS=Homo sapiens OX=9606 GN=ARHGAP35 PE=1 SV=3
700	2085	sp|Q8TD22|SFXN5_HUMAN	107.68	17	17	0	63500000		7	7	8	0	Deamidation (NQ)	37124	Sideroflexin-5 OS=Homo sapiens OX=9606 GN=SFXN5 PE=1 SV=1
1026	3285	tr|H7C0C1|H7C0C1_HUMAN	106.86	17	14	3	47100000	204000	4	4	3	1		26799	Uncharacterized protein (Fragment) OS=Homo sapiens OX=9606 PE=4 SV=2
1150	3486	sp|Q9HCL2|GPAT1_HUMAN	106.63	4	4	0	6720000		2	2	2	0	Carbamidomethylation	93795	Glycerol-3-phosphate acyltransferase 1 mitochondrial OS=Homo sapiens OX=9606 GN=GPAM PE=1 SV=3
924	2506	tr|A0A1W2PRD1|A0A1W2PRD1_HUMAN	106.6	3	3	0	4580000		4	1	4	0		224262	Sodium channel protein OS=Homo sapiens OX=9606 GN=SCN3A PE=3 SV=1
924	2507	sp|Q9NY46|SCN3A_HUMAN	106.6	3	3	0	4580000		4	1	4	0		226292	Sodium channel protein type 3 subunit alpha OS=Homo sapiens OX=9606 GN=SCN3A PE=1 SV=2
1076	3162	tr|H7BXI1|H7BXI1_HUMAN	106.49	4	4	0	9240000		3	3	3	0	Carbamidomethylation	98010	Extended synaptotagmin-2 (Fragment) OS=Homo sapiens OX=9606 GN=ESYT2 PE=1 SV=1
1076	3163	tr|A0A087WXU3|A0A087WXU3_HUMAN	106.49	4	4	0	9240000		3	3	3	0	Carbamidomethylation	102372	Extended synaptotagmin-2 OS=Homo sapiens OX=9606 GN=ESYT2 PE=1 SV=1
1076	3164	sp|A0FGR8|ESYT2_HUMAN	106.49	4	4	0	9240000		3	3	3	0	Carbamidomethylation	102357	Extended synaptotagmin-2 OS=Homo sapiens OX=9606 GN=ESYT2 PE=1 SV=1
890	2026	sp|A6NL88|SHSA7_HUMAN	106.27	11	11	0	32800000		5	5	5	0		56214	Protein shisa-7 OS=Homo sapiens OX=9606 GN=SHISA7 PE=2 SV=3
865	2059	sp|Q9ULH0|KDIS_HUMAN	106.21	4	4	0	11200000		6	6	6	0		196541	Kinase D-interacting substrate of 220 kDa OS=Homo sapiens OX=9606 GN=KIDINS220 PE=1 SV=3
865	2060	tr|H0Y8E4|H0Y8E4_HUMAN	106.21	7	7	0	11200000		6	6	6	0		118385	Kinase D-interacting substrate of 220 kDa (Fragment) OS=Homo sapiens OX=9606 GN=KIDINS220 PE=1 SV=1
865	2061	tr|E9PH70|E9PH70_HUMAN	106.21	6	6	0	11200000		6	6	6	0		145473	Kinase D-interacting substrate of 220 kDa (Fragment) OS=Homo sapiens OX=9606 GN=KIDINS220 PE=1 SV=1
865	2062	tr|A0A1W2PPB7|A0A1W2PPB7_HUMAN	106.21	6	6	0	11200000		6	6	6	0		146537	Kinase D-interacting substrate of 220 kDa OS=Homo sapiens OX=9606 GN=KIDINS220 PE=1 SV=1
880	2014	tr|F8W9Z1|F8W9Z1_HUMAN	105.71	3	3	0	5650000		5	3	5	0	Carbamidomethylation	259216	Voltage-dependent R-type calcium channel subunit alpha OS=Homo sapiens OX=9606 GN=CACNA1E PE=1 SV=1
880	2015	tr|J3KP11|J3KP11_HUMAN	105.71	3	3	0	5650000		5	3	5	0	Carbamidomethylation	261865	Voltage-dependent R-type calcium channel subunit alpha OS=Homo sapiens OX=9606 GN=CACNA1E PE=1 SV=2
880	2016	sp|Q15878|CAC1E_HUMAN	105.71	3	3	0	5650000		5	3	5	0	Carbamidomethylation	261729	Voltage-dependent R-type calcium channel subunit alpha-1E OS=Homo sapiens OX=9606 GN=CACNA1E PE=1 SV=3
768	1964	sp|Q08AD1|CAMP2_HUMAN	105.56	5	5	0	19500000		6	6	6	0	Carbamidomethylation	168088	Calmodulin-regulated spectrin-associated protein 2 OS=Homo sapiens OX=9606 GN=CAMSAP2 PE=1 SV=3
757	2075	tr|J3QRT6|J3QRT6_HUMAN	105.55	19	19	0	11800000		6	5	7	0	Carbamidomethylation	38430	Septin-4 OS=Homo sapiens OX=9606 GN=SEPT4 PE=1 SV=1
757	2076	tr|J3KSZ7|J3KSZ7_HUMAN	105.55	16	16	0	11800000		6	5	7	0	Carbamidomethylation	43952	Septin-4 OS=Homo sapiens OX=9606 GN=SEPT4 PE=1 SV=1
757	2077	sp|O43236|SEPT4_HUMAN	105.55	13	13	0	11800000		6	5	7	0	Carbamidomethylation	55098	Septin-4 OS=Homo sapiens OX=9606 GN=SEPT4 PE=1 SV=1
932	3236	sp|O43272|PROD_HUMAN	105.25	6	6	0	28200000		3	3	4	0		68002	Proline dehydrogenase 1 mitochondrial OS=Homo sapiens OX=9606 GN=PRODH PE=1 SV=3
932	3237	tr|A0A087WWM6|A0A087WWM6_HUMAN	105.25	6	6	0	28200000		3	3	4	0		68029	Proline dehydrogenase OS=Homo sapiens OX=9606 GN=PRODH PE=1 SV=1
932	3241	tr|E7EQL6|E7EQL6_HUMAN	105.25	8	8	0	28200000		3	3	4	0		56255	Proline dehydrogenase OS=Homo sapiens OX=9606 GN=PRODH PE=1 SV=1
679	1366	sp|P20073|ANXA7_HUMAN	105.15	19	19	0	64900000		9	9	9	0	Carbamidomethylation	52739	Annexin A7 OS=Homo sapiens OX=9606 GN=ANXA7 PE=1 SV=3
816	2040	sp|P18505|GBRB1_HUMAN	104.99	14	14	0	3900000		5	1	6	0	Carbamidomethylation	54235	Gamma-aminobutyric acid receptor subunit beta-1 OS=Homo sapiens OX=9606 GN=GABRB1 PE=1 SV=2
937	2654	tr|A0A087WVM4|A0A087WVM4_HUMAN	104.76	6	6	0	15500000		5	5	5	0	Deamidation (NQ)	99312	Monofunctional C1-tetrahydrofolate synthase mitochondrial OS=Homo sapiens OX=9606 GN=MTHFD1L PE=1 SV=1
937	2655	sp|Q6UB35|C1TM_HUMAN	104.76	6	6	0	15500000		5	5	5	0	Deamidation (NQ)	105790	Monofunctional C1-tetrahydrofolate synthase mitochondrial OS=Homo sapiens OX=9606 GN=MTHFD1L PE=1 SV=1
937	2656	tr|B7ZM99|B7ZM99_HUMAN	104.76	6	6	0	15500000		5	5	5	0	Deamidation (NQ)	105889	MTHFD1L protein OS=Homo sapiens OX=9606 GN=MTHFD1L PE=1 SV=1
681	1707	sp|Q7L0J3|SV2A_HUMAN	104.72	10	10	0	106000000		7	7	9	0	Acetylation (Protein N-term); Deamidation (NQ)	82695	Synaptic vesicle glycoprotein 2A OS=Homo sapiens OX=9606 GN=SV2A PE=1 SV=1
808	2354	sp|P50416|CPT1A_HUMAN	104.72	6	6	0	47600000		4	4	6	0	Carbamidomethylation; Deamidation (NQ)	88368	Carnitine O-palmitoyltransferase 1 liver isoform OS=Homo sapiens OX=9606 GN=CPT1A PE=1 SV=2
543	1328	tr|B5MCD5|B5MCD5_HUMAN	104.46	14	14	0	47900000		9	9	11	0	Carbamidomethylation	89627	Diacylglycerol kinase OS=Homo sapiens OX=9606 GN=DGKB PE=1 SV=1
716	1928	sp|Q9UKG1|DP13A_HUMAN	104.36	14	14	0	26700000		8	8	8	0		79664	DCC-interacting protein 13-alpha OS=Homo sapiens OX=9606 GN=APPL1 PE=1 SV=1
502	1739	sp|P32119|PRDX2_HUMAN	104.11	30	10	30	2290000	6300000	8	6	2	11	Acetylation (Protein N-term)	21892	Peroxiredoxin-2 OS=Homo sapiens OX=9606 GN=PRDX2 PE=1 SV=5
748	1743	tr|A0A075B780|A0A075B780_HUMAN	104.03	8	8	0	7360000		6	3	7	0	Carbamidomethylation	86541	Transportin-2 OS=Homo sapiens OX=9606 GN=TNPO2 PE=1 SV=1
748	1746	sp|O14787|TNPO2_HUMAN	104.03	6	6	0	7360000		6	3	7	0	Carbamidomethylation	101388	Transportin-2 OS=Homo sapiens OX=9606 GN=TNPO2 PE=1 SV=3
1045	2613	sp|P62701|RS4X_HUMAN	103.86	14	14	0	11000000		3	3	3	0	Carbamidomethylation	29598	40S ribosomal protein S4 X isoform OS=Homo sapiens OX=9606 GN=RPS4X PE=1 SV=2
770	1980	sp|O75533|SF3B1_HUMAN	103.49	6	6	0	20000000		7	7	7	0	Carbamidomethylation	145830	Splicing factor 3B subunit 1 OS=Homo sapiens OX=9606 GN=SF3B1 PE=1 SV=3
754	1659	tr|B1AMS2|B1AMS2_HUMAN	103.49	15	15	0	8920000		6	1	7	0		49303	Septin 6 isoform CRA_b OS=Homo sapiens OX=9606 GN=SEPT6 PE=1 SV=1
754	1661	sp|Q14141|SEPT6_HUMAN	103.49	15	15	0	8920000		6	1	7	0		49717	Septin-6 OS=Homo sapiens OX=9606 GN=SEPT6 PE=1 SV=4
416	1559	sp|Q15323|K1H1_HUMAN	103.45	19	2	19		435000	9	1	3	13	Carbamidomethylation; Deamidation (NQ)	47237	Keratin type I cuticular Ha1 OS=Homo sapiens OX=9606 GN=KRT31 PE=1 SV=3
781	1640	sp|Q9UIG0|BAZ1B_HUMAN	103.3	5	5	0	17000000		6	6	6	0	Carbamidomethylation	170902	Tyrosine-protein kinase BAZ1B OS=Homo sapiens OX=9606 GN=BAZ1B PE=1 SV=2
915	2899	sp|P22061|PIMT_HUMAN	103.29	19	0	19		3310000	4	4	0	5		24636	Protein-L-isoaspartate(D-aspartate) O-methyltransferase OS=Homo sapiens OX=9606 GN=PCMT1 PE=1 SV=4
915	2900	tr|F6S8N6|F6S8N6_HUMAN	103.29	17	0	17		3310000	4	4	0	5		26627	Protein-L-isoaspartate(D-aspartate) O-methyltransferase OS=Homo sapiens OX=9606 GN=PCMT1 PE=1 SV=1
915	2901	tr|A0A0A0MRJ6|A0A0A0MRJ6_HUMAN	103.29	15	0	15		3310000	4	4	0	5		30315	Protein-L-isoaspartate O-methyltransferase OS=Homo sapiens OX=9606 GN=PCMT1 PE=1 SV=1
915	2902	tr|H7BY58|H7BY58_HUMAN	103.29	15	0	15		3310000	4	4	0	5		30358	Protein-L-isoaspartate O-methyltransferase OS=Homo sapiens OX=9606 GN=PCMT1 PE=1 SV=1
867	2222	sp|O60506|HNRPQ_HUMAN	103.22	10	8	2	5040000	11500000	5	3	4	1	Carbamidomethylation	69603	Heterogeneous nuclear ribonucleoprotein Q OS=Homo sapiens OX=9606 GN=SYNCRIP PE=1 SV=2
704	2063	tr|H0YBP1|H0YBP1_HUMAN	103.21	7	7	0	17900000		6	5	7	0	Deamidation (NQ)	115569	Focal adhesion kinase 1 (Fragment) OS=Homo sapiens OX=9606 GN=PTK2 PE=1 SV=1
704	2064	sp|Q05397|FAK1_HUMAN	103.21	6	6	0	17900000		6	5	7	0	Deamidation (NQ)	119233	Focal adhesion kinase 1 OS=Homo sapiens OX=9606 GN=PTK2 PE=1 SV=2
704	2065	tr|E7ESA6|E7ESA6_HUMAN	103.21	6	6	0	17900000		6	5	7	0	Deamidation (NQ)	124082	Focal adhesion kinase 1 OS=Homo sapiens OX=9606 GN=PTK2 PE=1 SV=1
539	1477	tr|F5GXQ8|F5GXQ8_HUMAN	103.18	7	7	0	39100000		11	11	11	0		166125	Nesprin-1 OS=Homo sapiens OX=9606 GN=SYNE1 PE=1 SV=1
539	1590	tr|E7ENN3|E7ENN3_HUMAN	103.18	1	1	0	39100000		11	11	11	0		964863	Nesprin-1 OS=Homo sapiens OX=9606 GN=SYNE1 PE=1 SV=2
539	1591	tr|A0A0C4DG40|A0A0C4DG40_HUMAN	103.18	1	1	0	39100000		11	11	11	0		1005204	Nesprin-1 OS=Homo sapiens OX=9606 GN=SYNE1 PE=1 SV=1
539	1592	sp|Q8NF91|SYNE1_HUMAN	103.18	1	1	0	39100000		11	11	11	0		1011108	Nesprin-1 OS=Homo sapiens OX=9606 GN=SYNE1 PE=1 SV=4
790	1802	sp|Q14185|DOCK1_HUMAN	102.89	3	3	0	18300000		6	6	6	0		215344	Dedicator of cytokinesis protein 1 OS=Homo sapiens OX=9606 GN=DOCK1 PE=1 SV=2
790	1811	tr|A0A096LNH6|A0A096LNH6_HUMAN	102.89	3	3	0	18300000		6	6	6	0		217751	Dedicator of cytokinesis protein 1 OS=Homo sapiens OX=9606 GN=DOCK1 PE=1 SV=1
999	3185	tr|D6RIA2|D6RIA2_HUMAN	102.81	17	17	0	31800000		3	1	4	0	Deamidation (NQ)	18908	Matrin-3 (Fragment) OS=Homo sapiens OX=9606 GN=MATR3 PE=1 SV=1
925	2519	sp|P11586|C1TC_HUMAN	102.79	5	5	0	28300000		4	4	4	0		101559	C-1-tetrahydrofolate synthase cytoplasmic OS=Homo sapiens OX=9606 GN=MTHFD1 PE=1 SV=3
925	2521	tr|F5H2F4|F5H2F4_HUMAN	102.79	5	5	0	28300000		4	4	4	0		110613	C-1-tetrahydrofolate synthase cytoplasmic OS=Homo sapiens OX=9606 GN=MTHFD1 PE=1 SV=1
657	1988	tr|H3BQN4|H3BQN4_HUMAN	102.78	25	19	11	31700000	295000	8	8	5	4		39340	Fructose-bisphosphate aldolase OS=Homo sapiens OX=9606 GN=ALDOA PE=1 SV=1
657	1989	sp|P04075|ALDOA_HUMAN	102.78	25	18	11	31700000	295000	8	8	5	4		39420	Fructose-bisphosphate aldolase A OS=Homo sapiens OX=9606 GN=ALDOA PE=1 SV=2
657	1990	tr|J3KPS3|J3KPS3_HUMAN	102.78	25	18	11	31700000	295000	8	8	5	4		39818	Fructose-bisphosphate aldolase OS=Homo sapiens OX=9606 GN=ALDOA PE=1 SV=1
651	1693	sp|Q13618|CUL3_HUMAN	102.33	11	11	0	15400000		8	8	8	0	Carbamidomethylation	88930	Cullin-3 OS=Homo sapiens OX=9606 GN=CUL3 PE=1 SV=2
660	1378	tr|E9PMR6|E9PMR6_HUMAN	101.94	6	6	0	22700000		8	8	9	0	Carbamidomethylation	161908	Rho guanine nucleotide exchange factor 12 OS=Homo sapiens OX=9606 GN=ARHGEF12 PE=1 SV=1
660	1383	sp|Q9NZN5|ARHGC_HUMAN	101.94	5	5	0	22700000		8	8	9	0	Carbamidomethylation	173231	Rho guanine nucleotide exchange factor 12 OS=Homo sapiens OX=9606 GN=ARHGEF12 PE=1 SV=1
1017	3038	sp|O43157|PLXB1_HUMAN	101.93	2	2	0	8460000		3	3	3	0	Carbamidomethylation	232296	Plexin-B1 OS=Homo sapiens OX=9606 GN=PLXNB1 PE=1 SV=3
1043	2429	sp|Q99767|APBA2_HUMAN	101.88	7	7	0	12400000		4	3	4	0	Carbamidomethylation	82512	Amyloid-beta A4 precursor protein-binding family A member 2 OS=Homo sapiens OX=9606 GN=APBA2 PE=1 SV=3
814	1648	sp|Q5M775|CYTSB_HUMAN	101.78	6	6	0	31000000		6	6	6	0	Carbamidomethylation	118585	Cytospin-B OS=Homo sapiens OX=9606 GN=SPECC1 PE=1 SV=1
729	2051	sp|P61981|1433G_HUMAN	101.66	20	20	6	6900000		5	1	5	2		28303	14-3-3 protein gamma OS=Homo sapiens OX=9606 GN=YWHAG PE=1 SV=2
491	1812	sp|P48735|IDHP_HUMAN	101.64	20	20	0	21700000		8	8	14	0	Carbamidomethylation	50909	Isocitrate dehydrogenase [NADP] mitochondrial OS=Homo sapiens OX=9606 GN=IDH2 PE=1 SV=2
920	2240	tr|H0YJ75|H0YJ75_HUMAN	101.29	8	8	0	4330000		4	3	4	0		64064	Serine/threonine-protein phosphatase 2A 56 kDa regulatory subunit gamma isoform (Fragment) OS=Homo sapiens OX=9606 GN=PPP2R5C PE=1 SV=1
920	2252	sp|Q13362|2A5G_HUMAN	101.29	9	9	0	4330000		4	3	4	0		61061	Serine/threonine-protein phosphatase 2A 56 kDa regulatory subunit gamma isoform OS=Homo sapiens OX=9606 GN=PPP2R5C PE=1 SV=3
920	2314	tr|Q96B13|Q96B13_HUMAN	101.29	12	12	0	4330000		4	3	4	0		44878	Serine/threonine-protein phosphatase 2A 56 kDa regulatory subunit OS=Homo sapiens OX=9606 GN=PPP2R5C PE=1 SV=1
687	1710	tr|D6RGI3|D6RGI3_HUMAN	101.23	16	16	0	18600000		7	2	8	0	Acetylation (Protein N-term)	49006	Septin 11 isoform CRA_b OS=Homo sapiens OX=9606 GN=SEPT11 PE=1 SV=1
687	1711	sp|Q9NVA2|SEP11_HUMAN	101.23	16	16	0	18600000		7	2	8	0	Acetylation (Protein N-term)	49398	Septin-11 OS=Homo sapiens OX=9606 GN=SEPT11 PE=1 SV=3
687	1712	tr|D6RER5|D6RER5_HUMAN	101.23	16	16	0	18600000		7	2	8	0	Acetylation (Protein N-term)	49809	Septin-11 OS=Homo sapiens OX=9606 GN=SEPT11 PE=1 SV=1
771	2100	sp|Q53H12|AGK_HUMAN	100.35	12	12	0	19000000		5	5	6	0	Carbamidomethylation; Oxidation (M)	47137	Acylglycerol kinase mitochondrial OS=Homo sapiens OX=9606 GN=AGK PE=1 SV=2
771	2105	tr|E9PG39|E9PG39_HUMAN	100.35	21	21	0	19000000		5	5	6	0	Carbamidomethylation; Oxidation (M)	26925	Acylglycerol kinase mitochondrial OS=Homo sapiens OX=9606 GN=AGK PE=1 SV=1
885	2593	tr|A0A140T8Y2|A0A140T8Y2_HUMAN	100.34	8	8	0	10800000		3	3	5	0	Carbamidomethylation	44787	Guanine nucleotide-binding protein-like 1 (Fragment) OS=Homo sapiens OX=9606 GN=GNL1 PE=1 SV=1
885	2594	sp|P36915|GNL1_HUMAN	100.34	6	6	0	10800000		3	3	5	0	Carbamidomethylation	68661	Guanine nucleotide-binding protein-like 1 OS=Homo sapiens OX=9606 GN=GNL1 PE=1 SV=2
827	3152	sp|O14556|G3PT_HUMAN	100.23	8	8	2	68100000		3	1	4	2	Carbamidomethylation; Oxidation (M)	44501	Glyceraldehyde-3-phosphate dehydrogenase testis-specific OS=Homo sapiens OX=9606 GN=GAPDHS PE=1 SV=2
646	1448	sp|Q9Y4D1|DAAM1_HUMAN	100.04	11	11	0	37100000		11	11	11	0	Deamidation (NQ)	123473	Disheveled-associated activator of morphogenesis 1 OS=Homo sapiens OX=9606 GN=DAAM1 PE=1 SV=2
518	2042	sp|O75155|CAND2_HUMAN	100	4	4	0	3540000		5	1	12	0	Deamidation (NQ)	135256	Cullin-associated NEDD8-dissociated protein 2 OS=Homo sapiens OX=9606 GN=CAND2 PE=1 SV=3
805	1985	sp|Q8IYI6|EXOC8_HUMAN	99.98	6	6	0	22900000		5	5	6	0	Carbamidomethylation	81799	Exocyst complex component 8 OS=Homo sapiens OX=9606 GN=EXOC8 PE=1 SV=2
747	1554	tr|C9JIS1|C9JIS1_HUMAN	99.85	34	34	0	26800000		7	3	8	0	Carbamidomethylation; Acetylation (Protein N-term)	25538	Guanine nucleotide-binding protein G(I)/G(S)/G(T) subunit beta-2 (Fragment) OS=Homo sapiens OX=9606 GN=GNB2 PE=1 SV=1
747	1555	tr|C9JXA5|C9JXA5_HUMAN	99.85	31	31	0	26800000		7	3	8	0	Carbamidomethylation; Acetylation (Protein N-term)	27561	Guanine nucleotide-binding protein G(I)/G(S)/G(T) subunit beta-2 (Fragment) OS=Homo sapiens OX=9606 GN=GNB2 PE=1 SV=1
747	1556	sp|P62879|GBB2_HUMAN	99.85	23	23	0	26800000		7	3	8	0	Carbamidomethylation; Acetylation (Protein N-term)	37331	Guanine nucleotide-binding protein G(I)/G(S)/G(T) subunit beta-2 OS=Homo sapiens OX=9606 GN=GNB2 PE=1 SV=3
889	2022	sp|O60216|RAD21_HUMAN	99.55	9	9	0	15400000		5	5	5	0	Carbamidomethylation	71690	Double-strand-break repair protein rad21 homolog OS=Homo sapiens OX=9606 GN=RAD21 PE=1 SV=2
959	2819	tr|A0A087WXD2|A0A087WXD2_HUMAN	99.37	4	4	0	4790000		4	2	4	0		106898	Membrane-associated guanylate kinase WW and PDZ domain-containing protein 1 OS=Homo sapiens OX=9606 GN=MAGI1 PE=1 SV=1
959	2824	tr|H7C5T8|H7C5T8_HUMAN	99.37	4	4	0	4790000		4	2	4	0		110758	Membrane-associated guanylate kinase WW and PDZ domain-containing protein 1 (Fragment) OS=Homo sapiens OX=9606 GN=MAGI1 PE=1 SV=1
959	2845	tr|H7C4U7|H7C4U7_HUMAN	99.37	4	4	0	4790000		4	2	4	0		123111	Membrane-associated guanylate kinase WW and PDZ domain-containing protein 1 (Fragment) OS=Homo sapiens OX=9606 GN=MAGI1 PE=1 SV=1
959	2846	tr|H7C535|H7C535_HUMAN	99.37	4	4	0	4790000		4	2	4	0		123780	Membrane-associated guanylate kinase WW and PDZ domain-containing protein 1 (Fragment) OS=Homo sapiens OX=9606 GN=MAGI1 PE=1 SV=1
959	2847	tr|A0A087WT53|A0A087WT53_HUMAN	99.37	4	4	0	4790000		4	2	4	0		128068	Membrane-associated guanylate kinase WW and PDZ domain-containing protein 1 OS=Homo sapiens OX=9606 GN=MAGI1 PE=1 SV=1
959	2862	sp|Q96QZ7|MAGI1_HUMAN	99.37	3	3	0	4790000		4	2	4	0		164580	Membrane-associated guanylate kinase WW and PDZ domain-containing protein 1 OS=Homo sapiens OX=9606 GN=MAGI1 PE=1 SV=3
870	2292	sp|Q9Y6I3|EPN1_HUMAN	99.18	7	7	0	24700000		4	3	7	0	Deamidation (NQ)	60293	Epsin-1 OS=Homo sapiens OX=9606 GN=EPN1 PE=1 SV=2
576	1789	sp|Q92616|GCN1_HUMAN	99.09	4	1	3	2230000	1690000	9	9	2	8	Acetylation (Protein N-term)	292756	eIF-2-alpha kinase activator GCN1 OS=Homo sapiens OX=9606 GN=GCN1 PE=1 SV=6
1033	3172	sp|Q9UMF0|ICAM5_HUMAN	98.96	5	5	0	39000000		4	4	4	0	Carbamidomethylation	97116	Intercellular adhesion molecule 5 OS=Homo sapiens OX=9606 GN=ICAM5 PE=1 SV=3
670	1587	sp|Q9HAU0|PKHA5_HUMAN	98.93	8	8	0	50000000		8	8	8	0	Carbamidomethylation	127464	Pleckstrin homology domain-containing family A member 5 OS=Homo sapiens OX=9606 GN=PLEKHA5 PE=1 SV=1
1099	3040	sp|Q13491|GPM6B_HUMAN	98.9	11	11	0	773000		3	1	3	0	Carbamidomethylation	28989	Neuronal membrane glycoprotein M6-b OS=Homo sapiens OX=9606 GN=GPM6B PE=1 SV=2
743	2433	sp|P63096|GNAI1_HUMAN	98.79	11	11	0	4760000		4	1	7	0	Carbamidomethylation	40361	Guanine nucleotide-binding protein G(i) subunit alpha-1 OS=Homo sapiens OX=9606 GN=GNAI1 PE=1 SV=2
743	2434	sp|P08754|GNAI3_HUMAN	98.79	11	11	0	4760000		4	1	7	0	Carbamidomethylation	40532	Guanine nucleotide-binding protein G(k) subunit alpha OS=Homo sapiens OX=9606 GN=GNAI3 PE=1 SV=3
743	2462	sp|P04899|GNAI2_HUMAN	98.79	11	11	0	4760000		4	1	7	0	Carbamidomethylation	40451	Guanine nucleotide-binding protein G(i) subunit alpha-2 OS=Homo sapiens OX=9606 GN=GNAI2 PE=1 SV=3
817	2097	tr|C9JRP1|C9JRP1_HUMAN	98.7	4	4	0	2040000		6	1	6	0		118463	Anion exchange protein (Fragment) OS=Homo sapiens OX=9606 GN=SLC4A7 PE=1 SV=1
817	2098	tr|E9PFN4|E9PFN4_HUMAN	98.7	4	4	0	2040000		6	1	6	0		135303	Anion exchange protein OS=Homo sapiens OX=9606 GN=SLC4A7 PE=1 SV=1
817	2099	sp|Q9Y6M7|S4A7_HUMAN	98.7	4	4	0	2040000		6	1	6	0		136044	Sodium bicarbonate cotransporter 3 OS=Homo sapiens OX=9606 GN=SLC4A7 PE=1 SV=2
842	2117	sp|O00562|PITM1_HUMAN	98.35	7	7	0	35100000		8	7	9	0	Carbamidomethylation	134847	Membrane-associated phosphatidylinositol transfer protein 1 OS=Homo sapiens OX=9606 GN=PITPNM1 PE=1 SV=4
853	2078	sp|P25098|ARBK1_HUMAN	98.28	8	8	0	15500000		5	5	5	0	Carbamidomethylation	79574	Beta-adrenergic receptor kinase 1 OS=Homo sapiens OX=9606 GN=GRK2 PE=1 SV=2
791	1995	sp|O43526|KCNQ2_HUMAN	97.77	8	7	1	31400000	0	6	6	5	1		95848	Potassium voltage-gated channel subfamily KQT member 2 OS=Homo sapiens OX=9606 GN=KCNQ2 PE=1 SV=2
859	2090	sp|P11216|PYGB_HUMAN	97.7	7	7	0	23400000		5	5	5	0	Carbamidomethylation	96696	Glycogen phosphorylase brain form OS=Homo sapiens OX=9606 GN=PYGB PE=1 SV=5
866	2165	sp|Q9UI12|VATH_HUMAN	97.69	13	13	0	16000000		5	5	5	0		55883	V-type proton ATPase subunit H OS=Homo sapiens OX=9606 GN=ATP6V1H PE=1 SV=1
840	2067	sp|Q7KZF4|SND1_HUMAN	97.19	9	9	0	15300000		6	6	7	0		101997	Staphylococcal nuclease domain-containing protein 1 OS=Homo sapiens OX=9606 GN=SND1 PE=1 SV=1
1029	2710	sp|Q9HCM3|K1549_HUMAN	97.08	4	4	0	21500000		4	4	4	0	Carbamidomethylation; Deamidation (NQ)	210753	UPF0606 protein KIAA1549 OS=Homo sapiens OX=9606 GN=KIAA1549 PE=1 SV=4
855	3024	tr|B1ALU1|B1ALU1_HUMAN	96.97	3	3	0	1240000		4	1	5	0		155548	Adhesion G protein-coupled receptor L2 OS=Homo sapiens OX=9606 GN=ADGRL2 PE=1 SV=1
855	3025	tr|B1ALU3|B1ALU3_HUMAN	96.97	3	3	0	1240000		4	1	5	0		160514	Adhesion G protein-coupled receptor L2 OS=Homo sapiens OX=9606 GN=ADGRL2 PE=1 SV=1
855	3028	sp|O95490|AGRL2_HUMAN	96.97	3	3	0	1240000		4	1	5	0		163348	Adhesion G protein-coupled receptor L2 OS=Homo sapiens OX=9606 GN=ADGRL2 PE=1 SV=2
836	2295	sp|Q9Y6D5|BIG2_HUMAN	96.97	5	5	0	20800000		8	7	10	0	Carbamidomethylation; Deamidation (NQ)	202037	Brefeldin A-inhibited guanine nucleotide-exchange protein 2 OS=Homo sapiens OX=9606 GN=ARFGEF2 PE=1 SV=3
756	1813	tr|H0Y8X6|H0Y8X6_HUMAN	96.84	7	7	0	7700000		6	1	7	0	Deamidation (NQ)	104808	E3 ubiquitin-protein ligase NEDD4 (Fragment) OS=Homo sapiens OX=9606 GN=NEDD4 PE=1 SV=1
756	1844	sp|P46934|NEDD4_HUMAN	96.84	5	5	0	7700000		6	1	7	0	Deamidation (NQ)	149114	E3 ubiquitin-protein ligase NEDD4 OS=Homo sapiens OX=9606 GN=NEDD4 PE=1 SV=4
780	1621	sp|O14776|TCRG1_HUMAN	96.65	6	6	0	21800000		6	6	6	0	Carbamidomethylation	123901	Transcription elongation regulator 1 OS=Homo sapiens OX=9606 GN=TCERG1 PE=1 SV=2
1163	3491	tr|F5H365|F5H365_HUMAN	96.64	4	4	0	6280000		2	2	2	0	Carbamidomethylation	82969	Protein transport protein Sec23A OS=Homo sapiens OX=9606 GN=SEC23A PE=1 SV=1
1163	3492	sp|Q15436|SC23A_HUMAN	96.64	4	4	0	6280000		2	2	2	0	Carbamidomethylation	86161	Protein transport protein Sec23A OS=Homo sapiens OX=9606 GN=SEC23A PE=1 SV=2
952	2329	sp|P47929|LEG7_HUMAN	96.62	33	0	33		4660000	4	4	0	4		15075	Galectin-7 OS=Homo sapiens OX=9606 GN=LGALS7 PE=1 SV=2
648	1959	sp|P42704|LPPRC_HUMAN	96.24	5	4	1	26100000	308000	8	7	6	2	Carbamidomethylation	157904	Leucine-rich PPR motif-containing protein mitochondrial OS=Homo sapiens OX=9606 GN=LRPPRC PE=1 SV=3
873	2474	tr|G5E9S8|G5E9S8_HUMAN	96.17	11	11	0	1780000		5	1	5	0	Carbamidomethylation	62507	Kinesin light chain 1 OS=Homo sapiens OX=9606 GN=KLC1 PE=1 SV=1
873	2475	tr|G3V2E7|G3V2E7_HUMAN	96.17	11	11	0	1780000		5	1	5	0	Carbamidomethylation	62716	Kinesin light chain 1 OS=Homo sapiens OX=9606 GN=KLC1 PE=1 SV=1
873	2476	sp|Q07866|KLC1_HUMAN	96.17	11	11	0	1780000		5	1	5	0	Carbamidomethylation	65310	Kinesin light chain 1 OS=Homo sapiens OX=9606 GN=KLC1 PE=1 SV=2
873	2477	tr|F8W6L3|F8W6L3_HUMAN	96.17	11	11	0	1780000		5	1	5	0	Carbamidomethylation	65486	Kinesin light chain 1 OS=Homo sapiens OX=9606 GN=KLC1 PE=1 SV=1
873	2478	tr|G3V3H3|G3V3H3_HUMAN	96.17	10	10	0	1780000		5	1	5	0	Carbamidomethylation	68775	Kinesin light chain 1 OS=Homo sapiens OX=9606 GN=KLC1 PE=1 SV=1
873	2479	tr|G3V5R9|G3V5R9_HUMAN	96.17	10	10	0	1780000		5	1	5	0	Carbamidomethylation	71408	Kinesin light chain 1 OS=Homo sapiens OX=9606 GN=KLC1 PE=1 SV=1
873	2480	tr|E7EVH7|E7EVH7_HUMAN	96.17	8	8	0	1780000		5	1	5	0	Carbamidomethylation	83695	Uncharacterized protein OS=Homo sapiens OX=9606 PE=4 SV=1
835	2538	tr|C9JQS3|C9JQS3_HUMAN	95.98	5	5	0	27300000		6	5	8	0		125847	Syntaxin-binding protein 5-like (Fragment) OS=Homo sapiens OX=9606 GN=STXBP5L PE=1 SV=1
835	2539	sp|Q9Y2K9|STB5L_HUMAN	95.98	5	5	0	27300000		6	5	8	0		131887	Syntaxin-binding protein 5-like OS=Homo sapiens OX=9606 GN=STXBP5L PE=1 SV=2
1038	3461	sp|O94819|KBTBB_HUMAN	95.87	5	5	0	36600000		2	2	3	0		65720	Kelch repeat and BTB domain-containing protein 11 OS=Homo sapiens OX=9606 GN=KBTBD11 PE=1 SV=1
806	2033	sp|O15399|NMDE4_HUMAN	95.79	4	4	0	7460000		5	3	6	0	Carbamidomethylation	143752	Glutamate receptor ionotropic NMDA 2D OS=Homo sapiens OX=9606 GN=GRIN2D PE=1 SV=2
511	1950	sp|Q9UQE7|SMC3_HUMAN	95.49	9	9	0	20300000		9	9	12	0	Carbamidomethylation	141541	Structural maintenance of chromosomes protein 3 OS=Homo sapiens OX=9606 GN=SMC3 PE=1 SV=2
799	3200	tr|F8VV32|F8VV32_HUMAN	95.37	38	38	26	25300000	5010000	4	4	4	4	Carbamidomethylation; Oxidation (M)	11488	Lysozyme OS=Homo sapiens OX=9606 GN=LYZ PE=1 SV=1
799	3201	tr|A0A0B4J259|A0A0B4J259_HUMAN	95.37	28	28	20	25300000	5010000	4	4	4	4	Carbamidomethylation; Oxidation (M)	15329	Lysozyme OS=Homo sapiens OX=9606 GN=LYZ PE=1 SV=1
799	3202	sp|P61626|LYSC_HUMAN	95.37	26	26	18	25300000	5010000	4	4	4	4	Carbamidomethylation; Oxidation (M)	16537	Lysozyme C OS=Homo sapiens OX=9606 GN=LYZ PE=1 SV=1
520	1953	sp|Q03252|LMNB2_HUMAN	95.29	10	10	1	18300000		9	3	12	1		69948	Lamin-B2 OS=Homo sapiens OX=9606 GN=LMNB2 PE=1 SV=4
1055	3194	tr|E7EU96|E7EU96_HUMAN	95.23	13	13	0	6980000		3	3	3	0		45311	Casein kinase II subunit alpha OS=Homo sapiens OX=9606 GN=CSNK2A1 PE=1 SV=1
1055	3195	sp|Q8NEV1|CSK23_HUMAN	95.23	13	13	0	6980000		3	3	3	0		45220	Casein kinase II subunit alpha 3 OS=Homo sapiens OX=9606 GN=CSNK2A3 PE=1 SV=2
1055	3196	sp|P68400|CSK21_HUMAN	95.23	13	13	0	6980000		3	3	3	0		45144	Casein kinase II subunit alpha OS=Homo sapiens OX=9606 GN=CSNK2A1 PE=1 SV=1
969	2454	sp|Q14410|GLPK2_HUMAN	94.78	8	8	0	2470000		4	1	4	0	Carbamidomethylation	60594	Glycerol kinase 2 OS=Homo sapiens OX=9606 GN=GK2 PE=2 SV=2
857	1975	tr|X6RGJ2|X6RGJ2_HUMAN	94.7	14	14	0	42800000		5	5	5	0		36515	Heterochromatin protein 1-binding protein 3 (Fragment) OS=Homo sapiens OX=9606 GN=HP1BP3 PE=1 SV=1
857	1978	sp|Q5SSJ5|HP1B3_HUMAN	94.7	8	8	0	42800000		5	5	5	0		61207	Heterochromatin protein 1-binding protein 3 OS=Homo sapiens OX=9606 GN=HP1BP3 PE=1 SV=1
857	1986	tr|B0QZK4|B0QZK4_HUMAN	94.7	19	19	0	42800000		5	5	5	0		28515	Heterochromatin protein 1-binding protein 3 (Fragment) OS=Homo sapiens OX=9606 GN=HP1BP3 PE=1 SV=1
984	2432	tr|E9PPN3|E9PPN3_HUMAN	94.62	6	6	0	12800000		4	4	4	0	Carbamidomethylation	73685	N-terminal kinase-like protein OS=Homo sapiens OX=9606 GN=SCYL1 PE=1 SV=1
984	2436	tr|E9PS17|E9PS17_HUMAN	94.62	5	5	0	12800000		4	4	4	0	Carbamidomethylation	85719	N-terminal kinase-like protein OS=Homo sapiens OX=9606 GN=SCYL1 PE=1 SV=1
984	2437	tr|E9PK59|E9PK59_HUMAN	94.62	5	5	0	12800000		4	4	4	0	Carbamidomethylation	86183	N-terminal kinase-like protein OS=Homo sapiens OX=9606 GN=SCYL1 PE=1 SV=1
984	2438	sp|Q96KG9|SCYL1_HUMAN	94.62	5	5	0	12800000		4	4	4	0	Carbamidomethylation	89631	N-terminal kinase-like protein OS=Homo sapiens OX=9606 GN=SCYL1 PE=1 SV=1
773	1947	sp|P36957|ODO2_HUMAN	94.43	13	13	2	50300000	619000	6	6	7	1		48755	Dihydrolipoyllysine-residue succinyltransferase component of 2-oxoglutarate dehydrogenase complex mitochondrial OS=Homo sapiens OX=9606 GN=DLST PE=1 SV=4
1255	3805	sp|P11229|ACM1_HUMAN	94.43	6	6	0	15400000		2	2	2	0		51421	Muscarinic acetylcholine receptor M1 OS=Homo sapiens OX=9606 GN=CHRM1 PE=1 SV=2
795	2086	sp|Q9HAU5|RENT2_HUMAN	94.34	5	5	0	14300000		6	6	6	0		147810	Regulator of nonsense transcripts 2 OS=Homo sapiens OX=9606 GN=UPF2 PE=1 SV=1
741	2238	sp|Q16478|GRIK5_HUMAN	94.25	8	8	0	19400000		6	4	7	0	Carbamidomethylation	109265	Glutamate receptor ionotropic kainate 5 OS=Homo sapiens OX=9606 GN=GRIK5 PE=2 SV=2
1016	2883	sp|Q9UBF2|COPG2_HUMAN	94.16	6	6	0	21600000		4	2	4	0		97622	Coatomer subunit gamma-2 OS=Homo sapiens OX=9606 GN=COPG2 PE=1 SV=1
860	2324	sp|Q6P3W7|SCYL2_HUMAN	93.99	6	6	0	23900000		4	4	5	0		103709	SCY1-like protein 2 OS=Homo sapiens OX=9606 GN=SCYL2 PE=1 SV=1
860	2325	tr|A0A0U1RQQ9|A0A0U1RQQ9_HUMAN	93.99	6	6	0	23900000		4	4	5	0		104112	SCY1-like protein 2 OS=Homo sapiens OX=9606 GN=SCYL2 PE=1 SV=1
860	2327	tr|F8VSC5|F8VSC5_HUMAN	93.99	8	8	0	23900000		4	4	5	0		77054	SCY1-like protein 2 (Fragment) OS=Homo sapiens OX=9606 GN=SCYL2 PE=1 SV=1
1137	3555	sp|Q8IW52|SLIK4_HUMAN	93.93	4	4	0	3100000		2	2	2	0		94331	SLIT and NTRK-like protein 4 OS=Homo sapiens OX=9606 GN=SLITRK4 PE=1 SV=1
966	2161	sp|P60174|TPIS_HUMAN	92.95	21	5	16	2790000	605000	5	5	1	4	Carbamidomethylation	30791	Triosephosphate isomerase OS=Homo sapiens OX=9606 GN=TPI1 PE=1 SV=3
970	2456	sp|Q92973|TNPO1_HUMAN	92.85	4	4	0	7720000		4	1	4	0		102355	Transportin-1 OS=Homo sapiens OX=9606 GN=TNPO1 PE=1 SV=2
929	2959	sp|Q6ZVL6|K154L_HUMAN	92.79	2	2	0	20000000		4	4	4	0		198997	UPF0606 protein KIAA1549L OS=Homo sapiens OX=9606 GN=KIAA1549L PE=2 SV=2
919	2167	sp|Q9UQ90|SPG7_HUMAN	92.77	8	8	0	17000000		4	4	4	0	Carbamidomethylation; Oxidation (M)	88235	Paraplegin OS=Homo sapiens OX=9606 GN=SPG7 PE=1 SV=2
894	2258	sp|Q12906|ILF3_HUMAN	92.57	10	5	5	7080000	0	5	5	4	1	Deamidation (NQ)	95339	Interleukin enhancer-binding factor 3 OS=Homo sapiens OX=9606 GN=ILF3 PE=1 SV=3
895	2331	sp|P50995|ANX11_HUMAN	92.51	9	9	0	16800000		5	5	6	0	Deamidation (NQ)	54390	Annexin A11 OS=Homo sapiens OX=9606 GN=ANXA11 PE=1 SV=1
861	2326	sp|Q92556|ELMO1_HUMAN	92.3	7	7	0	7120000		6	1	6	0		83829	Engulfment and cell motility protein 1 OS=Homo sapiens OX=9606 GN=ELMO1 PE=1 SV=2
973	2625	sp|P62258|1433E_HUMAN	92.19	12	12	3	1760000		3	1	3	1	Carbamidomethylation	29174	14-3-3 protein epsilon OS=Homo sapiens OX=9606 GN=YWHAE PE=1 SV=1
728	2032	sp|O43150|ASAP2_HUMAN	91.98	6	6	0	5860000		7	3	8	0	Carbamidomethylation	111650	Arf-GAP with SH3 domain ANK repeat and PH domain-containing protein 2 OS=Homo sapiens OX=9606 GN=ASAP2 PE=1 SV=3
1074	3088	sp|O75170|PP6R2_HUMAN	91.78	4	4	0	8950000		3	3	3	0	Carbamidomethylation	104942	Serine/threonine-protein phosphatase 6 regulatory subunit 2 OS=Homo sapiens OX=9606 GN=PPP6R2 PE=1 SV=2
605	1806	sp|P07814|SYEP_HUMAN	91.59	7	5	3	26400000	693000	8	8	6	4	Carbamidomethylation	170590	Bifunctional glutamate/proline--tRNA ligase OS=Homo sapiens OX=9606 GN=EPRS PE=1 SV=5
769	2044	sp|Q9P227|RHG23_HUMAN	91.47	4	4	0	13400000		5	3	6	0	Carbamidomethylation	162191	Rho GTPase-activating protein 23 OS=Homo sapiens OX=9606 GN=ARHGAP23 PE=1 SV=2
997	2516	tr|H3BRU6|H3BRU6_HUMAN	91.34	16	16	0	12200000		4	3	4	0	Carbamidomethylation	31719	Poly(rC)-binding protein 2 (Fragment) OS=Homo sapiens OX=9606 GN=PCBP2 PE=1 SV=1
997	2517	tr|F8VZX2|F8VZX2_HUMAN	91.34	15	15	0	12200000		4	3	4	0	Carbamidomethylation	33800	Poly(rC)-binding protein 2 OS=Homo sapiens OX=9606 GN=PCBP2 PE=1 SV=1
997	2518	sp|Q15366|PCBP2_HUMAN	91.34	13	13	0	12200000		4	3	4	0	Carbamidomethylation	38580	Poly(rC)-binding protein 2 OS=Homo sapiens OX=9606 GN=PCBP2 PE=1 SV=1
1256	3810	sp|O95487|SC24B_HUMAN	91.29	3	3	0	922000		2	1	2	0		137417	Protein transport protein Sec24B OS=Homo sapiens OX=9606 GN=SEC24B PE=1 SV=2
887	1783	sp|Q13153|PAK1_HUMAN	91.13	15	15	0	22800000		7	7	7	0	Carbamidomethylation	60647	Serine/threonine-protein kinase PAK 1 OS=Homo sapiens OX=9606 GN=PAK1 PE=1 SV=2
939	3099	sp|Q13574|DGKZ_HUMAN	91.12	5	5	0	15800000		4	4	4	0	Carbamidomethylation	124128	Diacylglycerol kinase zeta OS=Homo sapiens OX=9606 GN=DGKZ PE=1 SV=3
939	3104	tr|E9PNL8|E9PNL8_HUMAN	91.12	8	8	0	15800000		4	4	4	0	Carbamidomethylation	78928	Diacylglycerol kinase OS=Homo sapiens OX=9606 GN=DGKZ PE=1 SV=1
967	2369	sp|Q02338|BDH_HUMAN	91.08	10	10	0	35500000		4	4	4	0	Carbamidomethylation	38157	D-beta-hydroxybutyrate dehydrogenase mitochondrial OS=Homo sapiens OX=9606 GN=BDH1 PE=1 SV=3
1070	2812	sp|P54886|P5CS_HUMAN	91.02	6	6	0	10400000		4	4	4	0		87302	Delta-1-pyrroline-5-carboxylate synthase OS=Homo sapiens OX=9606 GN=ALDH18A1 PE=1 SV=2
1216	3313	tr|G5EA42|G5EA42_HUMAN	91.02	13	13	0	20200000		3	3	3	0		34492	Tropomodulin 2 (Neuronal) isoform CRA_a OS=Homo sapiens OX=9606 GN=TMOD2 PE=1 SV=1
1216	3314	sp|Q9NZR1|TMOD2_HUMAN	91.02	11	11	0	20200000		3	3	3	0		39595	Tropomodulin-2 OS=Homo sapiens OX=9606 GN=TMOD2 PE=1 SV=1
954	2448	sp|P15880|RS2_HUMAN	90.89	17	6	11	3720000	783000	4	4	2	2	Carbamidomethylation	31324	40S ribosomal protein S2 OS=Homo sapiens OX=9606 GN=RPS2 PE=1 SV=2
1094	2935	sp|Q96CX2|KCD12_HUMAN	90.78	10	10	0	8470000		3	2	3	0		35701	BTB/POZ domain-containing protein KCTD12 OS=Homo sapiens OX=9606 GN=KCTD12 PE=1 SV=1
705	1671	sp|P51531|SMCA2_HUMAN	90.77	5	5	0	18900000		7	7	8	0		181278	Probable global transcription activator SNF2L2 OS=Homo sapiens OX=9606 GN=SMARCA2 PE=1 SV=2
705	1682	tr|A0A0U1RQZ9|A0A0U1RQZ9_HUMAN	90.77	6	6	0	18900000		7	7	8	0		162370	Probable global transcription activator SNF2L2 OS=Homo sapiens OX=9606 GN=SMARCA2 PE=1 SV=1
982	3589	sp|P31431|SDC4_HUMAN	90.64	14	14	0	47700000		3	3	4	0	Deamidation (NQ)	21642	Syndecan-4 OS=Homo sapiens OX=9606 GN=SDC4 PE=1 SV=2
826	3117	tr|B3KRD1|B3KRD1_HUMAN	90.27	9	9	0	2080000		4	2	6	0		50463	Syntabulin OS=Homo sapiens OX=9606 GN=SYBU PE=1 SV=1
826	3118	tr|B7Z4D2|B7Z4D2_HUMAN	90.27	7	7	0	2080000		4	2	6	0		58309	Syntabulin OS=Homo sapiens OX=9606 GN=SYBU PE=1 SV=1
826	3119	sp|Q9NX95|SYBU_HUMAN	90.27	6	6	0	2080000		4	2	6	0		72388	Syntabulin OS=Homo sapiens OX=9606 GN=SYBU PE=1 SV=2
826	3120	tr|A0A0C4DG86|A0A0C4DG86_HUMAN	90.27	6	6	0	2080000		4	2	6	0		72997	Syntabulin OS=Homo sapiens OX=9606 GN=SYBU PE=1 SV=1
928	2918	tr|E9PFR3|E9PFR3_HUMAN	90.09	8	8	0	6590000		4	3	4	0	Carbamidomethylation	69117	Serine/threonine-protein phosphatase 2A 56 kDa regulatory subunit OS=Homo sapiens OX=9606 GN=PPP2R5D PE=1 SV=1
928	2919	sp|Q14738|2A5D_HUMAN	90.09	8	8	0	6590000		4	3	4	0	Carbamidomethylation	69992	Serine/threonine-protein phosphatase 2A 56 kDa regulatory subunit delta isoform OS=Homo sapiens OX=9606 GN=PPP2R5D PE=1 SV=1
772	2106	sp|P42345|MTOR_HUMAN	90.07	3	3	0	11800000		7	7	8	0	Deamidation (NQ)	288890	Serine/threonine-protein kinase mTOR OS=Homo sapiens OX=9606 GN=MTOR PE=1 SV=1
1116	2743	sp|O75382|TRIM3_HUMAN	90.03	4	4	0	4280000		3	1	3	0	Carbamidomethylation	80830	Tripartite motif-containing protein 3 OS=Homo sapiens OX=9606 GN=TRIM3 PE=1 SV=2
1022	3062	sp|Q8IYR6|TEFF1_HUMAN	89.09	8	8	0	29600000		3	3	3	0		40934	Tomoregulin-1 OS=Homo sapiens OX=9606 GN=TMEFF1 PE=1 SV=1
1022	3079	tr|A0A0A6YYJ0|A0A0A6YYJ0_HUMAN	89.09	9	9	0	29600000		3	3	3	0		37757	Protein MSANTD3-TMEFF1 OS=Homo sapiens OX=9606 GN=MSANTD3-TMEFF1 PE=4 SV=1
850	3012	sp|Q9H0B6|KLC2_HUMAN	88.94	9	9	0	1170000		5	1	5	0	Carbamidomethylation	68935	Kinesin light chain 2 OS=Homo sapiens OX=9606 GN=KLC2 PE=1 SV=1
794	2021	sp|O75223|GGCT_HUMAN	88.77	35	5	35	3180000	4960000	6	6	1	6	Carbamidomethylation; Oxidation (M)	21008	Gamma-glutamylcyclotransferase OS=Homo sapiens OX=9606 GN=GGCT PE=1 SV=1
1619	4888	tr|U3KQI1|U3KQI1_HUMAN	88.76	16	16	0	8580000		1	1	1	0		11138	Peptidyl-prolyl cis-trans isomerase FKBP8 (Fragment) OS=Homo sapiens OX=9606 GN=FKBP8 PE=1 SV=1
1619	4889	tr|A0A0A0MTJ1|A0A0A0MTJ1_HUMAN	88.76	6	6	0	8580000		1	1	1	0		27133	Peptidyl-prolyl cis-trans isomerase FKBP8 OS=Homo sapiens OX=9606 GN=FKBP8 PE=1 SV=1
1619	4890	sp|Q14318|FKBP8_HUMAN	88.76	4	4	0	8580000		1	1	1	0		44562	Peptidyl-prolyl cis-trans isomerase FKBP8 OS=Homo sapiens OX=9606 GN=FKBP8 PE=1 SV=2
838	2224	sp|Q5TCQ9|MAGI3_HUMAN	88.21	4	4	0	10600000		5	4	5	0	Carbamidomethylation	162948	Membrane-associated guanylate kinase WW and PDZ domain-containing protein 3 OS=Homo sapiens OX=9606 GN=MAGI3 PE=1 SV=3
751	2770	sp|O75475|PSIP1_HUMAN	88.07	10	10	0	39500000		4	4	8	0		60103	PC4 and SFRS1-interacting protein OS=Homo sapiens OX=9606 GN=PSIP1 PE=1 SV=1
1144	3375	tr|A0A087X0V7|A0A087X0V7_HUMAN	87.89	6	6	0	9850000		2	2	3	0	Carbamidomethylation	49772	Amyloid-beta A4 precursor protein-binding family B member 1 OS=Homo sapiens OX=9606 GN=APBB1 PE=1 SV=1
1144	3376	tr|A0A087WYH9|A0A087WYH9_HUMAN	87.89	5	5	0	9850000		2	2	3	0	Carbamidomethylation	52572	Amyloid-beta A4 precursor protein-binding family B member 1 OS=Homo sapiens OX=9606 GN=APBB1 PE=1 SV=1
1144	3377	tr|A0A075B7G8|A0A075B7G8_HUMAN	87.89	4	4	0	9850000		2	2	3	0	Carbamidomethylation	76710	Amyloid-beta A4 precursor protein-binding family B member 1 OS=Homo sapiens OX=9606 GN=APBB1 PE=1 SV=7
1144	3378	tr|J3KPL8|J3KPL8_HUMAN	87.89	4	4	0	9850000		2	2	3	0	Carbamidomethylation	77160	Amyloid-beta A4 precursor protein-binding family B member 1 OS=Homo sapiens OX=9606 GN=APBB1 PE=1 SV=1
1144	3379	sp|O00213|APBB1_HUMAN	87.89	4	4	0	9850000		2	2	3	0	Carbamidomethylation	77244	Amyloid-beta A4 precursor protein-binding family B member 1 OS=Homo sapiens OX=9606 GN=APBB1 PE=1 SV=2
1144	3600	tr|V9GYR7|V9GYR7_HUMAN	87.89	11	11	0	9850000		2	2	3	0	Carbamidomethylation	25731	Amyloid-beta A4 precursor protein-binding family B member 1 OS=Homo sapiens OX=9606 GN=APBB1 PE=1 SV=1
971	2498	tr|E9PGC0|E9PGC0_HUMAN	87.88	4	4	0	8770000		3	3	4	0		101790	Ras GTPase-activating protein 1 OS=Homo sapiens OX=9606 GN=RASA1 PE=1 SV=1
971	2499	sp|P20936|RASA1_HUMAN	87.88	4	4	0	8770000		3	3	4	0		116403	Ras GTPase-activating protein 1 OS=Homo sapiens OX=9606 GN=RASA1 PE=1 SV=1
698	2466	sp|P05109|S10A8_HUMAN	87.86	40	24	40	25100000	5080000	4	4	3	5	Carbamidomethylation	10835	Protein S100-A8 OS=Homo sapiens OX=9606 GN=S100A8 PE=1 SV=1
715	1729	sp|O14514|AGRB1_HUMAN	87.85	6	6	0	33300000		9	9	9	0	Carbamidomethylation	173500	Adhesion G protein-coupled receptor B1 OS=Homo sapiens OX=9606 GN=ADGRB1 PE=1 SV=2
629	3171	sp|P16401|H15_HUMAN	87.71	14	14	3	26800000		4	3	7	2		22580	Histone H1.5 OS=Homo sapiens OX=9606 GN=HIST1H1B PE=1 SV=3
625	1798	sp|P26641|EF1G_HUMAN	87.71	16	16	3	38500000	339000	6	6	9	1	Carbamidomethylation; Acetylation (Protein N-term)	50119	Elongation factor 1-gamma OS=Homo sapiens OX=9606 GN=EEF1G PE=1 SV=3
862	2585	sp|Q29RF7|PDS5A_HUMAN	87.54	3	3	0	2940000		4	2	5	0	Carbamidomethylation	150830	Sister chromatid cohesion protein PDS5 homolog A OS=Homo sapiens OX=9606 GN=PDS5A PE=1 SV=1
958	2717	sp|P08574|CY1_HUMAN	87.13	14	14	0	21200000		4	4	4	0	Deamidation (NQ)	35422	Cytochrome c1 heme protein mitochondrial OS=Homo sapiens OX=9606 GN=CYC1 PE=1 SV=3
882	2351	sp|O43815|STRN_HUMAN	87.02	7	7	0	16400000		4	4	5	0	Carbamidomethylation	86132	Striatin OS=Homo sapiens OX=9606 GN=STRN PE=1 SV=4
719	1977	sp|Q99570|PI3R4_HUMAN	86.84	5	5	0	19700000		7	7	8	0	Carbamidomethylation	153103	Phosphoinositide 3-kinase regulatory subunit 4 OS=Homo sapiens OX=9606 GN=PIK3R4 PE=1 SV=3
1111	3849	sp|P22531|SPR2E_HUMAN	86.81	31	12	31	4320000	9090000	2	2	1	2	Carbamidomethylation	7855	Small proline-rich protein 2E OS=Homo sapiens OX=9606 GN=SPRR2E PE=2 SV=2
1111	3850	sp|P35325|SPR2B_HUMAN	86.81	31	12	31	4320000	9090000	2	2	1	2	Carbamidomethylation	7975	Small proline-rich protein 2B OS=Homo sapiens OX=9606 GN=SPRR2B PE=2 SV=1
1111	3851	sp|P22532|SPR2D_HUMAN	86.81	31	12	31	4320000	9090000	2	2	1	2	Carbamidomethylation	7905	Small proline-rich protein 2D OS=Homo sapiens OX=9606 GN=SPRR2D PE=2 SV=2
1111	3852	sp|P35326|SPR2A_HUMAN	86.81	31	12	31	4320000	9090000	2	2	1	2	Carbamidomethylation	7965	Small proline-rich protein 2A OS=Homo sapiens OX=9606 GN=SPRR2A PE=1 SV=1
1111	3853	sp|Q9BYE4|SPR2G_HUMAN	86.81	30	12	30	4320000	9090000	2	2	1	2	Carbamidomethylation	8158	Small proline-rich protein 2G OS=Homo sapiens OX=9606 GN=SPRR2G PE=3 SV=1
906	2726	sp|Q6ZVX7|FBX50_HUMAN	86.8	12	4	12	5860000	3280000	4	4	1	4		30847	F-box only protein 50 OS=Homo sapiens OX=9606 GN=NCCRP1 PE=1 SV=1
634	2511	tr|K7EK07|K7EK07_HUMAN	86.76	26	26	17	135000000	3510000	5	2	6	3		14914	Histone H3 (Fragment) OS=Homo sapiens OX=9606 GN=H3F3B PE=1 SV=1
634	2512	sp|P68431|H31_HUMAN	86.76	25	25	17	135000000	3510000	5	2	6	3		15404	Histone H3.1 OS=Homo sapiens OX=9606 GN=HIST1H3A PE=1 SV=2
634	2513	sp|Q71DI3|H32_HUMAN	86.76	25	25	17	135000000	3510000	5	2	6	3		15388	Histone H3.2 OS=Homo sapiens OX=9606 GN=HIST2H3A PE=1 SV=3
634	2514	sp|P84243|H33_HUMAN	86.76	25	25	17	135000000	3510000	5	2	6	3		15328	Histone H3.3 OS=Homo sapiens OX=9606 GN=H3F3A PE=1 SV=2
634	2515	sp|Q16695|H31T_HUMAN	86.76	25	25	17	135000000	3510000	5	2	6	3		15508	Histone H3.1t OS=Homo sapiens OX=9606 GN=HIST3H3 PE=1 SV=3
994	3346	tr|C9JTE0|C9JTE0_HUMAN	86.75	16	16	0	36100000		4	4	5	0		23869	Myelin-oligodendrocyte glycoprotein OS=Homo sapiens OX=9606 GN=MOG PE=1 SV=1
994	3347	sp|Q16653|MOG_HUMAN	86.75	14	14	0	36100000		4	4	5	0		28193	Myelin-oligodendrocyte glycoprotein OS=Homo sapiens OX=9606 GN=MOG PE=1 SV=2
914	2803	tr|Q2NKQ5|Q2NKQ5_HUMAN	86.65	4	4	0	52500000		4	3	5	0		76245	Reticulon OS=Homo sapiens OX=9606 GN=RTN1 PE=1 SV=1
914	2806	sp|Q16799|RTN1_HUMAN	86.65	4	4	0	52500000		4	3	5	0		83618	Reticulon-1 OS=Homo sapiens OX=9606 GN=RTN1 PE=1 SV=1
761	2584	sp|P69905|HBA_HUMAN	86.55	30	24	25	17300000	1370000	4	4	3	4	Oxidation (M)	15258	Hemoglobin subunit alpha OS=Homo sapiens OX=9606 GN=HBA1 PE=1 SV=2
891	2057	sp|Q99959|PKP2_HUMAN	86.53	6	6	0	30000000		5	5	5	0	Carbamidomethylation	97415	Plakophilin-2 OS=Homo sapiens OX=9606 GN=PKP2 PE=1 SV=2
1018	3263	sp|Q14155|ARHG7_HUMAN	86.46	5	5	0	9490000		3	3	3	0	Carbamidomethylation	90012	Rho guanine nucleotide exchange factor 7 OS=Homo sapiens OX=9606 GN=ARHGEF7 PE=1 SV=2
955	2470	tr|F8VUA7|F8VUA7_HUMAN	86.39	7	7	0	19600000		4	4	4	0		79053	Oxysterol-binding protein (Fragment) OS=Homo sapiens OX=9606 GN=OSBPL8 PE=1 SV=8
955	2471	tr|F8VQX7|F8VQX7_HUMAN	86.39	7	7	0	19600000		4	4	4	0		81657	Oxysterol-binding protein (Fragment) OS=Homo sapiens OX=9606 GN=OSBPL8 PE=1 SV=1
955	2473	sp|Q9BZF1|OSBL8_HUMAN	86.39	6	6	0	19600000		4	4	4	0		101196	Oxysterol-binding protein-related protein 8 OS=Homo sapiens OX=9606 GN=OSBPL8 PE=1 SV=3
1009	3132	sp|Q9UQ26|RIMS2_HUMAN	86.35	2	2	0	8940000		3	3	3	0	Carbamidomethylation	160402	Regulating synaptic membrane exocytosis protein 2 OS=Homo sapiens OX=9606 GN=RIMS2 PE=1 SV=2
630	2276	tr|A0A0A0MSJ0|A0A0A0MSJ0_HUMAN	86.25	13	13	0	33500000		8	8	10	0		77814	ATP-dependent RNA helicase DDX42 OS=Homo sapiens OX=9606 GN=DDX42 PE=1 SV=1
630	2278	sp|Q86XP3|DDX42_HUMAN	86.25	9	9	0	33500000		8	8	10	0		102975	ATP-dependent RNA helicase DDX42 OS=Homo sapiens OX=9606 GN=DDX42 PE=1 SV=1
1044	2601	sp|O60749|SNX2_HUMAN	86.14	8	8	0	10600000		3	3	3	0		58471	Sorting nexin-2 OS=Homo sapiens OX=9606 GN=SNX2 PE=1 SV=2
1014	2884	tr|E7EM72|E7EM72_HUMAN	85.73	3	3	0	91400000		3	3	3	0	Carbamidomethylation	115052	Diacylglycerol kinase OS=Homo sapiens OX=9606 GN=DGKI PE=1 SV=1
1014	2885	tr|E7EWQ4|E7EWQ4_HUMAN	85.73	3	3	0	91400000		3	3	3	0	Carbamidomethylation	118509	Diacylglycerol kinase OS=Homo sapiens OX=9606 GN=DGKI PE=1 SV=2
874	3205	sp|Q9NZT1|CALL5_HUMAN	85.49	21	5	21	5260000	5480000	5	5	1	5	Acetylation (Protein N-term)	15893	Calmodulin-like protein 5 OS=Homo sapiens OX=9606 GN=CALML5 PE=1 SV=2
1006	2802	sp|Q7Z2K8|GRIN1_HUMAN	85.46	3	3	0	43300000		3	2	3	0		102399	G protein-regulated inducer of neurite outgrowth 1 OS=Homo sapiens OX=9606 GN=GPRIN1 PE=1 SV=2
1185	3428	sp|P19086|GNAZ_HUMAN	85.42	7	7	0	1540000		2	1	2	0		40924	Guanine nucleotide-binding protein G(z) subunit alpha OS=Homo sapiens OX=9606 GN=GNAZ PE=1 SV=3
912	2731	tr|C9J9D3|C9J9D3_HUMAN	85.38	44	44	0	13200000		3	2	5	0		7805	Sorbin and SH3 domain-containing protein 2 (Fragment) OS=Homo sapiens OX=9606 GN=SORBS2 PE=1 SV=1
912	2732	tr|C9JZ60|C9JZ60_HUMAN	85.38	38	38	0	13200000		3	2	5	0		9350	Sorbin and SH3 domain-containing protein 2 (Fragment) OS=Homo sapiens OX=9606 GN=SORBS2 PE=1 SV=1
912	2733	tr|C9J372|C9J372_HUMAN	85.38	34	34	0	13200000		3	2	5	0		10150	Sorbin and SH3 domain-containing protein 2 (Fragment) OS=Homo sapiens OX=9606 GN=SORBS2 PE=1 SV=1
912	2734	tr|C9J4Z9|C9J4Z9_HUMAN	85.38	31	31	0	13200000		3	2	5	0		11431	Sorbin and SH3 domain-containing protein 2 (Fragment) OS=Homo sapiens OX=9606 GN=SORBS2 PE=1 SV=1
912	2735	tr|C9JN77|C9JN77_HUMAN	85.38	29	29	0	13200000		3	2	5	0		12083	Sorbin and SH3 domain-containing protein 2 (Fragment) OS=Homo sapiens OX=9606 GN=SORBS2 PE=1 SV=1
912	2736	tr|C9JG84|C9JG84_HUMAN	85.38	28	28	0	13200000		3	2	5	0		12271	Sorbin and SH3 domain-containing protein 2 (Fragment) OS=Homo sapiens OX=9606 GN=SORBS2 PE=1 SV=1
912	2738	tr|C9JWC3|C9JWC3_HUMAN	85.38	18	18	0	13200000		3	2	5	0		19779	Sorbin and SH3 domain-containing protein 2 (Fragment) OS=Homo sapiens OX=9606 GN=SORBS2 PE=1 SV=1
671	1892	sp|A5YKK6|CNOT1_HUMAN	85.26	3	3	0	12700000		7	7	8	0		266937	CCR4-NOT transcription complex subunit 1 OS=Homo sapiens OX=9606 GN=CNOT1 PE=1 SV=2
1065	3700	sp|P23490|LORI_HUMAN	85.15	7	0	7		6190000	3	3	0	3	Carbamidomethylation	25761	Loricrin OS=Homo sapiens OX=9606 GN=LOR PE=1 SV=2
577	1969	sp|Q9HCD6|TANC2_HUMAN	84.97	5	5	0	20400000		9	8	10	0	Carbamidomethylation; Deamidation (NQ)	219647	Protein TANC2 OS=Homo sapiens OX=9606 GN=TANC2 PE=1 SV=3
1071	2863	sp|P49619|DGKG_HUMAN	84.95	5	5	0	15900000		3	3	3	0		89124	Diacylglycerol kinase gamma OS=Homo sapiens OX=9606 GN=DGKG PE=2 SV=3
684	3110	sp|O95197|RTN3_HUMAN	84.94	3	3	0	81400000		4	3	8	0	Deamidation (NQ)	112611	Reticulon-3 OS=Homo sapiens OX=9606 GN=RTN3 PE=1 SV=2
796	2125	sp|O75342|LX12B_HUMAN	84.78	10	2	10	1790000	3240000	6	6	1	6	Oxidation (M)	80356	Arachidonate 12-lipoxygenase 12R-type OS=Homo sapiens OX=9606 GN=ALOX12B PE=1 SV=1
998	2749	sp|P61204|ARF3_HUMAN	84.58	25	25	6	19100000	0	3	3	3	1		20601	ADP-ribosylation factor 3 OS=Homo sapiens OX=9606 GN=ARF3 PE=1 SV=2
998	2750	sp|P84077|ARF1_HUMAN	84.58	25	25	6	19100000	0	3	3	3	1		20697	ADP-ribosylation factor 1 OS=Homo sapiens OX=9606 GN=ARF1 PE=1 SV=2
688	2037	sp|P19338|NUCL_HUMAN	84.58	9	1	9	3250000	3010000	7	7	1	7		76615	Nucleolin OS=Homo sapiens OX=9606 GN=NCL PE=1 SV=3
921	2898	sp|Q6PCE3|PGM2L_HUMAN	84.2	8	8	0	16100000		5	5	5	0		70442	Glucose 1 6-bisphosphate synthase OS=Homo sapiens OX=9606 GN=PGM2L1 PE=1 SV=3
957	2657	tr|H0YBC7|H0YBC7_HUMAN	83.84	26	26	0	17300000		4	4	4	0		20097	BCL2/adenovirus E1B 19 kDa protein-interacting protein 3-like (Fragment) OS=Homo sapiens OX=9606 GN=BNIP3L PE=1 SV=1
957	2658	sp|O60238|BNI3L_HUMAN	83.84	22	22	0	17300000		4	4	4	0		23930	BCL2/adenovirus E1B 19 kDa protein-interacting protein 3-like OS=Homo sapiens OX=9606 GN=BNIP3L PE=1 SV=1
846	2393	sp|Q5T5U3|RHG21_HUMAN	83.82	2	2	0	7760000		4	2	5	0	Carbamidomethylation	217329	Rho GTPase-activating protein 21 OS=Homo sapiens OX=9606 GN=ARHGAP21 PE=1 SV=1
846	2395	tr|A0A1B0GV73|A0A1B0GV73_HUMAN	83.82	3	3	0	7760000		4	2	5	0	Carbamidomethylation	136277	Rho GTPase-activating protein 21 OS=Homo sapiens OX=9606 GN=ARHGAP21 PE=1 SV=1
846	2405	tr|A0A1B0GTZ9|A0A1B0GTZ9_HUMAN	83.82	9	9	0	7760000		4	2	5	0	Carbamidomethylation	55805	Rho GTPase-activating protein 21 (Fragment) OS=Homo sapiens OX=9606 GN=ARHGAP21 PE=1 SV=1
846	2428	tr|A0A087WW76|A0A087WW76_HUMAN	83.82	3	3	0	7760000		4	2	5	0	Carbamidomethylation	155984	Rho GTPase-activating protein 21 OS=Homo sapiens OX=9606 GN=ARHGAP21 PE=1 SV=1
1257	3837	sp|Q9H1E5|TMX4_HUMAN	83.77	7	7	0	9630000		2	2	2	0		38952	Thioredoxin-related transmembrane protein 4 OS=Homo sapiens OX=9606 GN=TMX4 PE=1 SV=1
845	2226	sp|P18206|VINC_HUMAN	83.68	4	4	0	10500000		4	4	5	0		123799	Vinculin OS=Homo sapiens OX=9606 GN=VCL PE=1 SV=4
1081	3579	sp|P68871|HBB_HUMAN	83.55	16	7	16	12400000	2780000	2	2	1	2		15998	Hemoglobin subunit beta OS=Homo sapiens OX=9606 GN=HBB PE=1 SV=2
1081	3604	tr|F8W6P5|F8W6P5_HUMAN	83.55	26	11	26	12400000	2780000	2	2	1	2		9670	Hemoglobin subunit beta (Fragment) OS=Homo sapiens OX=9606 GN=HBB PE=1 SV=1
642	2155	tr|H3BPE1|H3BPE1_HUMAN	83.54	1	1	0	2660000		8	2	7	1		856894	Microtubule-actin cross-linking factor 1 isoforms 1/2/3/5 OS=Homo sapiens OX=9606 GN=MACF1 PE=1 SV=1
642	2156	tr|H3BQK9|H3BQK9_HUMAN	83.54	1	1	0	2660000		8	2	7	1		861093	Microtubule-actin cross-linking factor 1 isoforms 1/2/3/5 OS=Homo sapiens OX=9606 GN=MACF1 PE=1 SV=1
868	2273	tr|A0A087WVZ5|A0A087WVZ5_HUMAN	83.51	23	23	0	2080000		4	1	5	0		21167	Cytoplasmic FMR1-interacting protein 1 (Fragment) OS=Homo sapiens OX=9606 GN=CYFIP1 PE=1 SV=1
868	2274	tr|A0A0G2JQH3|A0A0G2JQH3_HUMAN	83.51	23	23	0	2080000		4	1	5	0		21167	Cytoplasmic FMR1-interacting protein 1 (Fragment) OS=Homo sapiens OX=9606 GN=CYFIP1 PE=1 SV=1
633	1956	sp|Q99832|TCPH_HUMAN	83.49	13	13	0	21400000		7	7	9	0	Carbamidomethylation	59367	T-complex protein 1 subunit eta OS=Homo sapiens OX=9606 GN=CCT7 PE=1 SV=2
905	2554	sp|Q08495|DEMA_HUMAN	83.41	9	9	0	45700000		4	3	5	0		45514	Dematin OS=Homo sapiens OX=9606 GN=DMTN PE=1 SV=3
1088	2746	tr|G3XAL9|G3XAL9_HUMAN	83.31	3	3	0	11900000		3	2	3	0		124592	Solute carrier family 12 (Sodium/potassium/chloride transporters) member 2 isoform CRA_a OS=Homo sapiens OX=9606 GN=SLC12A2 PE=1 SV=1
1088	2747	sp|P55011|S12A2_HUMAN	83.31	3	3	0	11900000		3	2	3	0		131447	Solute carrier family 12 member 2 OS=Homo sapiens OX=9606 GN=SLC12A2 PE=1 SV=1
726	1824	tr|D3DQV9|D3DQV9_HUMAN	83.12	9	9	0	23100000		7	7	7	0		102330	Eukaryotic translation initiation factor 4 gamma 2 (Fragment) OS=Homo sapiens OX=9606 GN=EIF4G2 PE=1 SV=1
726	1825	sp|P78344|IF4G2_HUMAN	83.12	9	9	0	23100000		7	7	7	0		102362	Eukaryotic translation initiation factor 4 gamma 2 OS=Homo sapiens OX=9606 GN=EIF4G2 PE=1 SV=1
1235	3753	sp|Q8N1G4|LRC47_HUMAN	82.97	4	4	0	4910000		2	2	2	0		63473	Leucine-rich repeat-containing protein 47 OS=Homo sapiens OX=9606 GN=LRRC47 PE=1 SV=1
927	2550	tr|B3KXX3|B3KXX3_HUMAN	82.97	4	4	0	20600000		4	1	5	0	Deamidation (NQ)	106946	Solute carrier family 12 member 6 OS=Homo sapiens OX=9606 GN=SLC12A6 PE=1 SV=1
927	2553	sp|Q9UHW9|S12A6_HUMAN	82.97	3	3	0	20600000		4	1	5	0	Deamidation (NQ)	127617	Solute carrier family 12 member 6 OS=Homo sapiens OX=9606 GN=SLC12A6 PE=1 SV=2
683	2261	sp|Q14315|FLNC_HUMAN	82.74	3	0	3		464000	8	1	0	8	Carbamidomethylation	291020	Filamin-C OS=Homo sapiens OX=9606 GN=FLNC PE=1 SV=3
1220	3401	sp|Q5GH76|XKR4_HUMAN	82.65	4	4	0	15700000		2	2	2	0	Carbamidomethylation	71501	XK-related protein 4 OS=Homo sapiens OX=9606 GN=XKR4 PE=2 SV=1
797	2134	sp|Q9NZN3|EHD3_HUMAN	82.35	12	12	0	14700000		5	5	6	0		60887	EH domain-containing protein 3 OS=Homo sapiens OX=9606 GN=EHD3 PE=1 SV=2
682	2244	sp|Q96QA5|GSDMA_HUMAN	82.34	14	0	14		5160000	7	7	0	8	Acetylation (Protein N-term)	49365	Gasdermin-A OS=Homo sapiens OX=9606 GN=GSDMA PE=1 SV=4
926	2549	tr|Q5SZR4|Q5SZR4_HUMAN	82.26	7	7	0	19000000		4	4	5	0	Carbamidomethylation	61521	Tudor and KH domain containing isoform CRA_a OS=Homo sapiens OX=9606 GN=TDRKH PE=1 SV=1
926	2551	sp|Q9Y2W6|TDRKH_HUMAN	82.26	7	7	0	19000000		4	4	5	0	Carbamidomethylation	62046	Tudor and KH domain-containing protein OS=Homo sapiens OX=9606 GN=TDRKH PE=1 SV=2
926	2552	tr|F6TB26|F6TB26_HUMAN	82.26	7	7	0	19000000		4	4	5	0	Carbamidomethylation	66968	Tudor and KH domain-containing protein OS=Homo sapiens OX=9606 GN=TDRKH PE=1 SV=1
1080	3549	sp|Q9UNA1|RHG26_HUMAN	82.21	3	3	0	5700000		2	2	3	0		92235	Rho GTPase-activating protein 26 OS=Homo sapiens OX=9606 GN=ARHGAP26 PE=1 SV=1
1080	3945	tr|H0Y4P9|H0Y4P9_HUMAN	82.21	6	6	0	5700000		2	2	3	0		43025	Rho GTPase-activating protein 26 (Fragment) OS=Homo sapiens OX=9606 GN=ARHGAP26 PE=1 SV=1
980	3225	sp|O43776|SYNC_HUMAN	82.08	7	7	0	12400000		3	3	4	0	Carbamidomethylation	62943	Asparagine--tRNA ligase cytoplasmic OS=Homo sapiens OX=9606 GN=NARS PE=1 SV=1
930	3001	sp|O14559|RHG33_HUMAN	82.02	4	4	0	4160000		5	3	5	0	Deamidation (NQ)	137213	Rho GTPase-activating protein 33 OS=Homo sapiens OX=9606 GN=ARHGAP33 PE=1 SV=2
930	3019	tr|K7EQI6|K7EQI6_HUMAN	82.02	6	6	0	4160000		4	2	4	0		69722	Rho GTPase-activating protein 33 (Fragment) OS=Homo sapiens OX=9606 GN=ARHGAP33 PE=1 SV=2
930	3020	tr|K7EMC2|K7EMC2_HUMAN	82.02	5	5	0	4160000		4	2	4	0		90399	Rho GTPase-activating protein 33 (Fragment) OS=Homo sapiens OX=9606 GN=ARHGAP33 PE=1 SV=3
892	2112	sp|Q6H8Q1|ABLM2_HUMAN	82	9	9	0	20900000		5	4	6	0	Carbamidomethylation	67812	Actin-binding LIM protein 2 OS=Homo sapiens OX=9606 GN=ABLIM2 PE=1 SV=2
1050	3075	sp|P55287|CAD11_HUMAN	81.9	5	5	0	23200000		3	3	3	0		87965	Cadherin-11 OS=Homo sapiens OX=9606 GN=CDH11 PE=2 SV=2
1050	3081	tr|H3BUU9|H3BUU9_HUMAN	81.9	6	6	0	23200000		3	3	3	0		73793	Cadherin-11 OS=Homo sapiens OX=9606 GN=CDH11 PE=1 SV=1
854	2110	sp|O75146|HIP1R_HUMAN	81.71	6	6	0	11900000		5	2	5	0	Carbamidomethylation	119388	Huntingtin-interacting protein 1-related protein OS=Homo sapiens OX=9606 GN=HIP1R PE=1 SV=2
942	3459	sp|Q2M389|WASC4_HUMAN	81.7	2	2	0	3330000		2	2	4	0		136403	WASH complex subunit 4 OS=Homo sapiens OX=9606 GN=WASHC4 PE=1 SV=2
942	3460	tr|A0A087X256|A0A087X256_HUMAN	81.7	2	2	0	3330000		2	2	4	0		136502	WASH complex subunit 4 OS=Homo sapiens OX=9606 GN=WASHC4 PE=1 SV=1
784	2114	tr|E7EPM6|E7EPM6_HUMAN	81.64	7	7	0	23700000		5	5	6	0		74282	Long-chain-fatty-acid--CoA ligase 1 OS=Homo sapiens OX=9606 GN=ACSL1 PE=1 SV=1
784	2115	sp|P33121|ACSL1_HUMAN	81.64	6	6	0	23700000		5	5	6	0		77943	Long-chain-fatty-acid--CoA ligase 1 OS=Homo sapiens OX=9606 GN=ACSL1 PE=1 SV=1
784	2122	tr|B7Z3Z9|B7Z3Z9_HUMAN	81.64	8	8	0	23700000		5	5	6	0		58586	Long-chain-fatty-acid--CoA ligase 1 OS=Homo sapiens OX=9606 GN=ACSL1 PE=1 SV=1
1142	3303	tr|F8VNQ3|F8VNQ3_HUMAN	81.55	1	1	0	7980000		3	3	3	0		281520	Teneurin-2 OS=Homo sapiens OX=9606 GN=TENM2 PE=1 SV=1
1142	3304	tr|G3V106|G3V106_HUMAN	81.55	1	1	0	7980000		3	3	3	0		294059	HCG38403 isoform CRA_b OS=Homo sapiens OX=9606 GN=TENM2 PE=1 SV=1
1142	3305	sp|Q9NT68|TEN2_HUMAN	81.55	1	1	0	7980000		3	3	3	0		307787	Teneurin-2 OS=Homo sapiens OX=9606 GN=TENM2 PE=1 SV=3
809	2355	sp|Q9NSB4|KRT82_HUMAN	81.53	7	0	7		1210000	5	1	0	6		56653	Keratin type II cuticular Hb2 OS=Homo sapiens OX=9606 GN=KRT82 PE=1 SV=3
1124	3956	sp|Q5T442|CXG2_HUMAN	81.47	6	6	0	15200000		2	2	3	0	Carbamidomethylation	47002	Gap junction gamma-2 protein OS=Homo sapiens OX=9606 GN=GJC2 PE=1 SV=1
1096	2949	sp|Q56VL3|OCAD2_HUMAN	81.45	20	20	0	7090000		3	3	4	0	Carbamidomethylation; Deamidation (NQ)	16954	OCIA domain-containing protein 2 OS=Homo sapiens OX=9606 GN=OCIAD2 PE=1 SV=1
475	2525	sp|Q6P2Q9|PRP8_HUMAN	81.34	5	1	4	791000	2590000	12	12	1	13	Carbamidomethylation	273599	Pre-mRNA-processing-splicing factor 8 OS=Homo sapiens OX=9606 GN=PRPF8 PE=1 SV=2
1120	3097	sp|Q68DU8|KCD16_HUMAN	81.3	7	7	0	8660000		3	2	3	0		49138	BTB/POZ domain-containing protein KCTD16 OS=Homo sapiens OX=9606 GN=KCTD16 PE=1 SV=1
1051	3091	sp|P49756|RBM25_HUMAN	81.27	4	4	0	11800000		3	3	3	0		100186	RNA-binding protein 25 OS=Homo sapiens OX=9606 GN=RBM25 PE=1 SV=3
785	3013	sp|P31025|LCN1_HUMAN	80.93	23	16	19	13000000	2700000	4	4	3	3		19250	Lipocalin-1 OS=Homo sapiens OX=9606 GN=LCN1 PE=1 SV=1
995	3833	sp|P31151|S10A7_HUMAN	80.87	22	22	11	20600000	739000	2	2	3	1		11471	Protein S100-A7 OS=Homo sapiens OX=9606 GN=S100A7 PE=1 SV=4
721	2360	sp|Q9C075|K1C23_HUMAN	80.68	16	2	16		1820000	7	5	1	8	Oxidation (M); Deamidation (NQ)	48131	Keratin type I cytoskeletal 23 OS=Homo sapiens OX=9606 GN=KRT23 PE=1 SV=2
1095	2938	sp|P61026|RAB10_HUMAN	80.67	14	14	0	3210000		3	1	3	0		22541	Ras-related protein Rab-10 OS=Homo sapiens OX=9606 GN=RAB10 PE=1 SV=1
913	2748	sp|P13929|ENOB_HUMAN	80.64	15	15	3	2140000		3	1	4	1	Carbamidomethylation; Deamidation (NQ)	46987	Beta-enolase OS=Homo sapiens OX=9606 GN=ENO3 PE=1 SV=5
767	2444	sp|P50991|TCPD_HUMAN	80.52	13	10	2	8670000	171000	6	6	6	1	Carbamidomethylation; Deamidation (NQ)	57924	T-complex protein 1 subunit delta OS=Homo sapiens OX=9606 GN=CCT4 PE=1 SV=4
960	2968	tr|E9PR23|E9PR23_HUMAN	80.45	8	8	0	19200000		4	4	4	0		58071	Immunoglobulin-like domain-containing receptor 2 OS=Homo sapiens OX=9606 GN=ILDR2 PE=1 SV=1
960	2969	tr|E9PRA4|E9PRA4_HUMAN	80.45	7	7	0	19200000		4	4	4	0		60053	Immunoglobulin-like domain-containing receptor 2 OS=Homo sapiens OX=9606 GN=ILDR2 PE=1 SV=1
960	2970	tr|E9PNU3|E9PNU3_HUMAN	80.45	7	7	0	19200000		4	4	4	0		65538	Immunoglobulin-like domain-containing receptor 2 OS=Homo sapiens OX=9606 GN=ILDR2 PE=1 SV=1
960	2971	tr|E9PQC8|E9PQC8_HUMAN	80.45	6	6	0	19200000		4	4	4	0		69218	Immunoglobulin-like domain-containing receptor 2 OS=Homo sapiens OX=9606 GN=ILDR2 PE=1 SV=1
960	2972	sp|Q71H61|ILDR2_HUMAN	80.45	6	6	0	19200000		4	4	4	0		71200	Immunoglobulin-like domain-containing receptor 2 OS=Homo sapiens OX=9606 GN=ILDR2 PE=2 SV=1
960	2985	tr|E9PPL0|E9PPL0_HUMAN	80.45	9	9	0	19200000		4	4	4	0		48798	Immunoglobulin-like domain-containing receptor 2 OS=Homo sapiens OX=9606 GN=ILDR2 PE=1 SV=1
935	2563	sp|P21283|VATC1_HUMAN	80.36	9	9	0	13400000		4	4	5	0	Carbamidomethylation; Acetylation (Protein N-term)	43942	V-type proton ATPase subunit C 1 OS=Homo sapiens OX=9606 GN=ATP6V1C1 PE=1 SV=4
763	2316	tr|Q5T321|Q5T321_HUMAN	80.31	1	1	0	6580000		4	4	6	0	Deamidation (NQ)	327548	Neurobeachin OS=Homo sapiens OX=9606 GN=NBEA PE=1 SV=1
763	2317	tr|A0A0D9SF28|A0A0D9SF28_HUMAN	80.31	1	1	0	6580000		4	4	6	0	Deamidation (NQ)	327863	Neurobeachin OS=Homo sapiens OX=9606 GN=NBEA PE=1 SV=1
763	2318	sp|Q8NFP9|NBEA_HUMAN	80.31	1	1	0	6580000		4	4	6	0	Deamidation (NQ)	327821	Neurobeachin OS=Homo sapiens OX=9606 GN=NBEA PE=1 SV=3
763	2319	tr|F5GXV7|F5GXV7_HUMAN	80.31	1	1	0	6580000		4	4	6	0	Deamidation (NQ)	327964	Neurobeachin OS=Homo sapiens OX=9606 GN=NBEA PE=1 SV=2
1117	2888	tr|H3BPZ1|H3BPZ1_HUMAN	80.24	9	9	0	25600000		3	3	3	0		40069	Very-long-chain (3R)-3-hydroxyacyl-CoA dehydratase OS=Homo sapiens OX=9606 GN=HACD3 PE=1 SV=1
1117	2889	sp|Q9P035|HACD3_HUMAN	80.24	8	8	0	25600000		3	3	3	0		43160	Very-long-chain (3R)-3-hydroxyacyl-CoA dehydratase 3 OS=Homo sapiens OX=9606 GN=HACD3 PE=1 SV=2
1117	2890	tr|H3BS72|H3BS72_HUMAN	80.24	7	7	0	25600000		3	3	3	0		47118	Very-long-chain (3R)-3-hydroxyacyl-CoA dehydratase OS=Homo sapiens OX=9606 GN=HACD3 PE=1 SV=1
904	2412	tr|A0A087X142|A0A087X142_HUMAN	79.42	8	8	0	3540000		4	1	5	0		49356	Septin-8 OS=Homo sapiens OX=9606 GN=SEPT8 PE=1 SV=1
904	2413	tr|A6NMH6|A6NMH6_HUMAN	79.42	7	7	0	3540000		4	1	5	0		49916	Septin-8 OS=Homo sapiens OX=9606 GN=SEPT8 PE=1 SV=1
904	2414	tr|A6NFQ9|A6NFQ9_HUMAN	79.42	7	7	0	3540000		4	1	5	0		50928	Septin-8 OS=Homo sapiens OX=9606 GN=SEPT8 PE=1 SV=1
904	2417	tr|F8W8I8|F8W8I8_HUMAN	79.42	7	7	0	3540000		4	1	5	0		53163	Septin-8 OS=Homo sapiens OX=9606 GN=SEPT8 PE=1 SV=1
904	2418	sp|Q92599|SEPT8_HUMAN	79.42	7	7	0	3540000		4	1	5	0		55756	Septin-8 OS=Homo sapiens OX=9606 GN=SEPT8 PE=1 SV=4
1107	3282	sp|Q9NSK0|KLC4_HUMAN	79.33	6	4	1		560000	3	1	2	2	Carbamidomethylation	68640	Kinesin light chain 4 OS=Homo sapiens OX=9606 GN=KLC4 PE=1 SV=3
786	3067	sp|P61106|RAB14_HUMAN	79.22	23	23	0	5920000		4	3	7	0	Deamidation (NQ)	23897	Ras-related protein Rab-14 OS=Homo sapiens OX=9606 GN=RAB14 PE=1 SV=4
883	2389	tr|M0QZC5|M0QZC5_HUMAN	78.99	46	46	0	33400000		6	6	6	0	Carbamidomethylation	13997	40S ribosomal protein S11 OS=Homo sapiens OX=9606 GN=RPS11 PE=1 SV=1
883	2392	sp|P62280|RS11_HUMAN	78.99	34	34	0	33400000		6	6	6	0	Carbamidomethylation	18431	40S ribosomal protein S11 OS=Homo sapiens OX=9606 GN=RPS11 PE=1 SV=3
1264	3960	tr|H0YG48|H0YG48_HUMAN	78.95	16	16	0	25000000		2	2	2	0		15519	Pleckstrin homology domain-containing family A member 5 (Fragment) OS=Homo sapiens OX=9606 GN=PLEKHA5 PE=1 SV=1
923	2217	tr|A0A286YF22|A0A286YF22_HUMAN	78.69	13	13	0	21300000		5	5	5	0	Carbamidomethylation	55939	D-3-phosphoglycerate dehydrogenase OS=Homo sapiens OX=9606 GN=PHGDH PE=1 SV=1
923	2218	tr|A0A2C9F2M7|A0A2C9F2M7_HUMAN	78.69	13	13	0	21300000		5	5	5	0	Carbamidomethylation	56112	D-3-phosphoglycerate dehydrogenase OS=Homo sapiens OX=9606 GN=PHGDH PE=1 SV=1
923	2219	sp|O43175|SERA_HUMAN	78.69	13	13	0	21300000		5	5	5	0	Carbamidomethylation	56651	D-3-phosphoglycerate dehydrogenase OS=Homo sapiens OX=9606 GN=PHGDH PE=1 SV=4
923	2233	tr|A0A286YFA2|A0A286YFA2_HUMAN	78.69	15	15	0	21300000		5	5	5	0	Carbamidomethylation	47604	D-3-phosphoglycerate dehydrogenase OS=Homo sapiens OX=9606 GN=PHGDH PE=1 SV=1
923	2243	tr|A0A286YFL2|A0A286YFL2_HUMAN	78.69	16	16	0	21300000		5	5	5	0	Carbamidomethylation	45529	D-3-phosphoglycerate dehydrogenase OS=Homo sapiens OX=9606 GN=PHGDH PE=1 SV=1
1260	3878	sp|Q8ND76|CCNY_HUMAN	77.17	9	9	0	979000		2	2	2	0		39337	Cyclin-Y OS=Homo sapiens OX=9606 GN=CCNY PE=1 SV=2
1011	2548	sp|P15056|BRAF_HUMAN	76.73	5	5	0	11100000		3	3	3	0	Carbamidomethylation	84437	Serine/threonine-protein kinase B-raf OS=Homo sapiens OX=9606 GN=BRAF PE=1 SV=4
672	2007	sp|P14867|GBRA1_HUMAN	76.38	15	15	0	22100000		7	7	9	0		51802	Gamma-aminobutyric acid receptor subunit alpha-1 OS=Homo sapiens OX=9606 GN=GABRA1 PE=1 SV=3
672	2009	tr|A0A1B0GV38|A0A1B0GV38_HUMAN	76.38	15	15	0	22100000		7	7	9	0		53384	Gamma-aminobutyric acid receptor subunit alpha-1 OS=Homo sapiens OX=9606 GN=GABRA1 PE=1 SV=1
968	2377	tr|K4DI93|K4DI93_HUMAN	76.35	5	5	0	6710000		4	4	4	0	Carbamidomethylation	102756	Cullin 4B isoform CRA_e OS=Homo sapiens OX=9606 GN=CUL4B PE=1 SV=1
968	2378	sp|Q13620|CUL4B_HUMAN	76.35	4	4	0	6710000		4	4	4	0	Carbamidomethylation	103982	Cullin-4B OS=Homo sapiens OX=9606 GN=CUL4B PE=1 SV=4
968	2388	tr|A0A0A0MR50|A0A0A0MR50_HUMAN	76.35	6	6	0	6710000		4	4	4	0	Carbamidomethylation	77720	Cullin-4A OS=Homo sapiens OX=9606 GN=CUL4A PE=1 SV=1
968	2390	sp|Q13619|CUL4A_HUMAN	76.35	5	5	0	6710000		4	4	4	0	Carbamidomethylation	87680	Cullin-4A OS=Homo sapiens OX=9606 GN=CUL4A PE=1 SV=3
907	2729	sp|Q9H2M9|RBGPR_HUMAN	76.24	4	4	0	30800000		6	6	6	0		155984	Rab3 GTPase-activating protein non-catalytic subunit OS=Homo sapiens OX=9606 GN=RAB3GAP2 PE=1 SV=1
946	2467	sp|Q96Q04|LMTK3_HUMAN	76.2	4	4	0	19000000		4	4	4	0	Carbamidomethylation	153660	Serine/threonine-protein kinase LMTK3 OS=Homo sapiens OX=9606 GN=LMTK3 PE=1 SV=2
946	2468	tr|A0A0A0MQW5|A0A0A0MQW5_HUMAN	76.2	3	3	0	19000000		4	4	4	0	Carbamidomethylation	157096	Serine/threonine-protein kinase LMTK3 OS=Homo sapiens OX=9606 GN=LMTK3 PE=1 SV=1
1147	3455	sp|A3KMH1|VWA8_HUMAN	76.07	1	1	0	4720000		2	2	2	0		214823	von Willebrand factor A domain-containing protein 8 OS=Homo sapiens OX=9606 GN=VWA8 PE=1 SV=2
1021	2991	sp|O43390|HNRPR_HUMAN	75.94	5	5	0	2050000		3	1	3	0	Carbamidomethylation	70943	Heterogeneous nuclear ribonucleoprotein R OS=Homo sapiens OX=9606 GN=HNRNPR PE=1 SV=1
871	2344	sp|P23396|RS3_HUMAN	75.94	24	24	0	15200000		5	5	5	0	Carbamidomethylation	26688	40S ribosomal protein S3 OS=Homo sapiens OX=9606 GN=RPS3 PE=1 SV=2
1106	3262	sp|Q9H0M0|WWP1_HUMAN	75.93	4	4	0	3340000		3	1	3	0	Carbamidomethylation	105202	NEDD4-like E3 ubiquitin-protein ligase WWP1 OS=Homo sapiens OX=9606 GN=WWP1 PE=1 SV=1
1063	3395	sp|Q13045|FLII_HUMAN	75.82	2	2	0	4980000		2	2	3	0	Acetylation (Protein N-term)	144751	Protein flightless-1 homolog OS=Homo sapiens OX=9606 GN=FLII PE=1 SV=2
947	2679	sp|Q7Z3U7|MON2_HUMAN	75.67	2	2	0	12400000		4	4	4	0	Carbamidomethylation	190357	Protein MON2 homolog OS=Homo sapiens OX=9606 GN=MON2 PE=1 SV=3
947	2680	tr|A0A286YFF8|A0A286YFF8_HUMAN	75.67	2	2	0	12400000		4	4	4	0	Carbamidomethylation	190486	Protein MON2 homolog OS=Homo sapiens OX=9606 GN=MON2 PE=1 SV=1
978	3154	sp|P62937|PPIA_HUMAN	75.48	26	8	18	3880000	885000	4	4	1	3	Carbamidomethylation	18012	Peptidyl-prolyl cis-trans isomerase A OS=Homo sapiens OX=9606 GN=PPIA PE=1 SV=2
976	2963	tr|A8MX94|A8MX94_HUMAN	75.46	16	0	16		5690000	3	3	0	4	Carbamidomethylation	19480	Glutathione S-transferase P OS=Homo sapiens OX=9606 GN=GSTP1 PE=1 SV=1
976	2965	sp|P09211|GSTP1_HUMAN	75.46	13	0	13		5690000	3	3	0	4	Carbamidomethylation	23356	Glutathione S-transferase P OS=Homo sapiens OX=9606 GN=GSTP1 PE=1 SV=2
658	2129	sp|O60292|SI1L3_HUMAN	75.28	4	4	0	22700000		6	5	9	0	Carbamidomethylation	194608	Signal-induced proliferation-associated 1-like protein 3 OS=Homo sapiens OX=9606 GN=SIPA1L3 PE=1 SV=3
1203	3746	sp|P38919|IF4A3_HUMAN	75.23	7	7	0	1630000		2	1	2	0		46871	Eukaryotic initiation factor 4A-III OS=Homo sapiens OX=9606 GN=EIF4A3 PE=1 SV=4
1100	3056	tr|H3BQ94|H3BQ94_HUMAN	75.11	20	20	0	15800000		3	3	3	0	Carbamidomethylation	17244	Neuroplastin (Fragment) OS=Homo sapiens OX=9606 GN=NPTN PE=1 SV=1
1100	3058	tr|Q9UFM8|Q9UFM8_HUMAN	75.11	10	10	0	15800000		3	3	3	0	Carbamidomethylation	34815	Neuroplastin (Fragment) OS=Homo sapiens OX=9606 GN=NPTN PE=1 SV=2
1100	3059	sp|Q9Y639|NPTN_HUMAN	75.11	8	8	0	15800000		3	3	3	0	Carbamidomethylation	44387	Neuroplastin OS=Homo sapiens OX=9606 GN=NPTN PE=1 SV=2
849	2579	tr|F8WAD8|F8WAD8_HUMAN	74.98	6	6	0	39200000		5	5	7	0	Carbamidomethylation; Deamidation (NQ)	89520	Disintegrin and metalloproteinase domain-containing protein 22 (Fragment) OS=Homo sapiens OX=9606 GN=ADAM22 PE=1 SV=1
849	2580	sp|Q9P0K1|ADA22_HUMAN	74.98	6	6	0	39200000		5	5	7	0	Carbamidomethylation; Deamidation (NQ)	100433	Disintegrin and metalloproteinase domain-containing protein 22 OS=Homo sapiens OX=9606 GN=ADAM22 PE=1 SV=1
1274	4117	sp|O95486|SC24A_HUMAN	74.93	3	3	0	2110000		2	1	2	0	Deamidation (NQ)	119749	Protein transport protein Sec24A OS=Homo sapiens OX=9606 GN=SEC24A PE=1 SV=2
848	2562	sp|Q15393|SF3B3_HUMAN	74.91	5	2	4	5060000	1120000	6	6	2	4		135577	Splicing factor 3B subunit 3 OS=Homo sapiens OX=9606 GN=SF3B3 PE=1 SV=4
1012	2728	sp|P36578|RL4_HUMAN	74.83	10	10	0	17600000		3	3	4	0		47697	60S ribosomal protein L4 OS=Homo sapiens OX=9606 GN=RPL4 PE=1 SV=5
1105	3255	sp|P62266|RS23_HUMAN	74.77	21	21	0	10100000		3	3	3	0		15808	40S ribosomal protein S23 OS=Homo sapiens OX=9606 GN=RPS23 PE=1 SV=3
1268	4032	sp|O00178|GTPB1_HUMAN	74.75	4	4	0	4390000		2	2	2	0		72454	GTP-binding protein 1 OS=Homo sapiens OX=9606 GN=GTPBP1 PE=1 SV=3
1261	3879	tr|F8WD64|F8WD64_HUMAN	74.7	21	21	0	10400000		2	2	2	0		14968	Protein stum homolog OS=Homo sapiens OX=9606 GN=STUM PE=1 SV=1
1261	3880	sp|Q69YW2|STUM_HUMAN	74.7	21	21	0	10400000		2	2	2	0		15007	Protein stum homolog OS=Homo sapiens OX=9606 GN=STUM PE=2 SV=1
1035	3242	sp|Q9NQR7|CC177_HUMAN	74.56	7	7	0	20000000		4	4	4	0		79739	Coiled-coil domain-containing protein 177 OS=Homo sapiens OX=9606 GN=CCDC177 PE=2 SV=3
1146	3414	tr|A0A087WW77|A0A087WW77_HUMAN	74.55	2	2	0	9680000		2	2	2	0		114427	Lethal(2) giant larvae protein homolog 1 OS=Homo sapiens OX=9606 GN=LLGL1 PE=1 SV=1
1146	3415	sp|Q15334|L2GL1_HUMAN	74.55	2	2	0	9680000		2	2	2	0		115418	Lethal(2) giant larvae protein homolog 1 OS=Homo sapiens OX=9606 GN=LLGL1 PE=1 SV=3
977	3144	sp|O00483|NDUA4_HUMAN	73.67	31	31	0	74200000		3	3	4	0	Deamidation (NQ)	9370	Cytochrome c oxidase subunit NDUFA4 OS=Homo sapiens OX=9606 GN=NDUFA4 PE=1 SV=1
1062	3393	tr|A0A0B4J1R6|A0A0B4J1R6_HUMAN	73.6	9	7	2	6400000	230000	3	3	2	1		49910	Transketolase OS=Homo sapiens OX=9606 GN=TKT PE=1 SV=1
1062	3394	sp|P29401|TKT_HUMAN	73.6	6	5	1	6400000	230000	3	3	2	1		67878	Transketolase OS=Homo sapiens OX=9606 GN=TKT PE=1 SV=3
872	2450	sp|Q99250|SCN2A_HUMAN	73.54	3	3	0	9270000		5	2	5	0	Acetylation (Protein N-term)	227973	Sodium channel protein type 2 subunit alpha OS=Homo sapiens OX=9606 GN=SCN2A PE=1 SV=3
811	3261	sp|P10599|THIO_HUMAN	73.47	32	32	21	17000000	4730000	3	3	4	2		11737	Thioredoxin OS=Homo sapiens OX=9606 GN=TXN PE=1 SV=3
1036	3256	sp|Q5T5Y3|CAMP1_HUMAN	73.44	2	2	0	1010000		3	1	3	0		177971	Calmodulin-regulated spectrin-associated protein 1 OS=Homo sapiens OX=9606 GN=CAMSAP1 PE=1 SV=2
991	3148	tr|F8W7C6|F8W7C6_HUMAN	73.28	23	23	0	15700000		3	3	4	0		18565	60S ribosomal protein L10 OS=Homo sapiens OX=9606 GN=RPL10 PE=1 SV=2
991	3149	tr|A0A087WV22|A0A087WV22_HUMAN	73.28	21	21	0	15700000		3	3	4	0		20439	60S ribosomal protein L10 OS=Homo sapiens OX=9606 GN=RPL10 PE=1 SV=1
991	3150	tr|X1WI28|X1WI28_HUMAN	73.28	18	18	0	15700000		3	3	4	0		22975	60S ribosomal protein L10 (Fragment) OS=Homo sapiens OX=9606 GN=RPL10 PE=1 SV=7
991	3151	sp|P27635|RL10_HUMAN	73.28	17	17	0	15700000		3	3	4	0		24604	60S ribosomal protein L10 OS=Homo sapiens OX=9606 GN=RPL10 PE=1 SV=4
1049	3044	sp|Q3KQU3|MA7D1_HUMAN	73.24	3	3	0	18400000		3	3	3	0		92820	MAP7 domain-containing protein 1 OS=Homo sapiens OX=9606 GN=MAP7D1 PE=1 SV=1
1090	2805	sp|Q9P1U1|ARP3B_HUMAN	73.13	11	11	0	5720000		3	3	3	0	Carbamidomethylation	47608	Actin-related protein 3B OS=Homo sapiens OX=9606 GN=ACTR3B PE=2 SV=1
901	2307	sp|Q9NX63|MIC19_HUMAN	72.93	21	21	0	21500000		5	5	5	0	Deamidation (NQ)	26152	MICOS complex subunit MIC19 OS=Homo sapiens OX=9606 GN=CHCHD3 PE=1 SV=1
901	2309	tr|C9JRZ6|C9JRZ6_HUMAN	72.93	21	21	0	21500000		5	5	5	0	Deamidation (NQ)	26753	MICOS complex subunit OS=Homo sapiens OX=9606 GN=CHCHD3 PE=1 SV=2
901	2311	tr|F8WAR4|F8WAR4_HUMAN	72.93	20	20	0	21500000		5	5	5	0	Deamidation (NQ)	27735	MICOS complex subunit OS=Homo sapiens OX=9606 GN=CHCHD3 PE=1 SV=1
985	2469	sp|Q9UHD8|SEPT9_HUMAN	72.91	6	6	0	14900000		4	4	4	0		65402	Septin-9 OS=Homo sapiens OX=9606 GN=SEPT9 PE=1 SV=2
985	2488	tr|K7EK18|K7EK18_HUMAN	72.91	19	19	0	14900000		4	4	4	0		22217	Septin-9 (Fragment) OS=Homo sapiens OX=9606 GN=SEPT9 PE=1 SV=1
985	2489	tr|K7EL40|K7EL40_HUMAN	72.91	18	18	0	14900000		4	4	4	0		23971	Septin-9 (Fragment) OS=Homo sapiens OX=9606 GN=SEPT9 PE=1 SV=1
820	2836	sp|P11387|TOP1_HUMAN	72.89	7	7	1	16200000	173000	5	5	5	1	Acetylation (Protein N-term)	90726	DNA topoisomerase 1 OS=Homo sapiens OX=9606 GN=TOP1 PE=1 SV=2
824	2445	sp|P52306|GDS1_HUMAN	72.74	9	9	0	12800000		5	5	6	0	Acetylation (Protein N-term); Deamidation (NQ)	66317	Rap1 GTPase-GDP dissociation stimulator 1 OS=Homo sapiens OX=9606 GN=RAP1GDS1 PE=1 SV=3
1188	3494	sp|Q8TBB6|S7A14_HUMAN	72.43	3	3	0	10200000		2	2	2	0		84052	Probable cationic amino acid transporter OS=Homo sapiens OX=9606 GN=SLC7A14 PE=2 SV=3
934	2487	sp|O60307|MAST3_HUMAN	72.29	4	4	0	14900000		4	3	4	0		143137	Microtubule-associated serine/threonine-protein kinase 3 OS=Homo sapiens OX=9606 GN=MAST3 PE=1 SV=2
1258	3855	tr|F5H1C3|F5H1C3_HUMAN	72.11	30	30	0	6180000		2	1	2	0		11203	Gamma-enolase (Fragment) OS=Homo sapiens OX=9606 GN=ENO2 PE=1 SV=1
1258	3856	tr|F5H0C8|F5H0C8_HUMAN	72.11	10	10	0	6180000		2	1	2	0		34762	Gamma-enolase OS=Homo sapiens OX=9606 GN=ENO2 PE=1 SV=1
1258	3857	sp|P09104|ENOG_HUMAN	72.11	7	7	0	6180000		2	1	2	0		47269	Gamma-enolase OS=Homo sapiens OX=9606 GN=ENO2 PE=1 SV=3
1160	3436	tr|C9JNW5|C9JNW5_HUMAN	71.38	19	14	5	9480000	0	3	3	2	1		17543	60S ribosomal protein L24 OS=Homo sapiens OX=9606 GN=RPL24 PE=1 SV=1
1160	3437	sp|P83731|RL24_HUMAN	71.38	18	13	5	9480000	0	3	3	2	1		17779	60S ribosomal protein L24 OS=Homo sapiens OX=9606 GN=RPL24 PE=1 SV=1
1160	3449	tr|C9JXB8|C9JXB8_HUMAN	71.38	17	17	0	9480000		2	2	2	0		14369	60S ribosomal protein L24 OS=Homo sapiens OX=9606 GN=RPL24 PE=1 SV=1
1023	3121	tr|H3BND8|H3BND8_HUMAN	71.33	4	4	0	7230000		3	3	3	0	Carbamidomethylation	105549	Ubiquitin carboxyl-terminal hydrolase 7 (Fragment) OS=Homo sapiens OX=9606 GN=USP7 PE=1 SV=1
1023	3122	sp|Q93009|UBP7_HUMAN	71.33	4	4	0	7230000		3	3	3	0	Carbamidomethylation	128302	Ubiquitin carboxyl-terminal hydrolase 7 OS=Homo sapiens OX=9606 GN=USP7 PE=1 SV=2
1182	3390	sp|Q86VW0|SESD1_HUMAN	71.29	3	3	0	2940000		2	2	2	0	Acetylation (Protein N-term)	79348	SEC14 domain and spectrin repeat-containing protein 1 OS=Homo sapiens OX=9606 GN=SESTD1 PE=1 SV=2
986	2915	sp|Q8N163|CCAR2_HUMAN	71.27	5	5	0	12000000		4	4	4	0		102902	Cell cycle and apoptosis regulator protein 2 OS=Homo sapiens OX=9606 GN=CCAR2 PE=1 SV=2
1259	3864	sp|Q9Y6M5|ZNT1_HUMAN	71.17	7	7	0	8160000		2	2	2	0		55300	Zinc transporter 1 OS=Homo sapiens OX=9606 GN=SLC30A1 PE=1 SV=3
1091	2813	sp|Q15365|PCBP1_HUMAN	71.15	11	11	0	11800000		3	2	3	0	Carbamidomethylation	37498	Poly(rC)-binding protein 1 OS=Homo sapiens OX=9606 GN=PCBP1 PE=1 SV=2
1032	3143	sp|Q7L4E1|MIGA2_HUMAN	71.15	7	7	0	12300000		3	3	3	0	Carbamidomethylation	65531	Mitoguardin 2 OS=Homo sapiens OX=9606 GN=MIGA2 PE=1 SV=1
1046	2912	sp|P05165|PCCA_HUMAN	71.07	5	5	0	5880000		3	2	3	0		80059	Propionyl-CoA carboxylase alpha chain mitochondrial OS=Homo sapiens OX=9606 GN=PCCA PE=1 SV=4
1046	2987	tr|A0A1B0GU58|A0A1B0GU58_HUMAN	71.07	5	5	0	5880000		3	2	3	0		67352	Propionyl-CoA carboxylase alpha chain mitochondrial (Fragment) OS=Homo sapiens OX=9606 GN=PCCA PE=1 SV=1
1233	3734	sp|Q8IXI1|MIRO2_HUMAN	70.92	4	4	0	5600000		2	1	2	0		68118	Mitochondrial Rho GTPase 2 OS=Homo sapiens OX=9606 GN=RHOT2 PE=1 SV=2
1233	3942	tr|H3BST5|H3BST5_HUMAN	70.92	12	12	0	5600000		2	1	2	0		23086	Mitochondrial Rho GTPase 2 (Fragment) OS=Homo sapiens OX=9606 GN=RHOT2 PE=1 SV=2
1233	3943	tr|I3L2C6|I3L2C6_HUMAN	70.92	12	12	0	5600000		2	1	2	0		23704	Mitochondrial Rho GTPase 2 (Fragment) OS=Homo sapiens OX=9606 GN=RHOT2 PE=1 SV=1
1159	3429	sp|O43581|SYT7_HUMAN	70.82	6	6	0	15000000		2	2	2	0		45501	Synaptotagmin-7 OS=Homo sapiens OX=9606 GN=SYT7 PE=1 SV=3
1052	3100	tr|M0R3H0|M0R3H0_HUMAN	70.68	28	28	0	22900000		3	3	3	0		11075	40S ribosomal protein S16 OS=Homo sapiens OX=9606 GN=RPS16 PE=1 SV=1
1052	3103	sp|P62249|RS16_HUMAN	70.68	19	19	0	22900000		3	3	3	0		16445	40S ribosomal protein S16 OS=Homo sapiens OX=9606 GN=RPS16 PE=1 SV=2
1052	3112	tr|M0R210|M0R210_HUMAN	70.68	22	22	0	22900000		3	3	3	0		14419	40S ribosomal protein S16 OS=Homo sapiens OX=9606 GN=RPS16 PE=1 SV=1
1052	3113	tr|Q6IPX4|Q6IPX4_HUMAN	70.68	18	18	0	22900000		3	3	3	0		17107	40S ribosomal protein S16 OS=Homo sapiens OX=9606 GN=RPS16 PE=1 SV=1
810	2966	sp|P22459|KCNA4_HUMAN	70.51	6	6	0	6070000		4	3	7	0		73257	Potassium voltage-gated channel subfamily A member 4 OS=Homo sapiens OX=9606 GN=KCNA4 PE=1 SV=2
1237	3893	sp|Q15120|PDK3_HUMAN	70.25	6	6	0	1740000		2	2	2	0		46939	[Pyruvate dehydrogenase (acetyl-transferring)] kinase isozyme 3 mitochondrial OS=Homo sapiens OX=9606 GN=PDK3 PE=1 SV=1
732	2596	sp|P29508|SPB3_HUMAN	70.18	12	5	8	8470000	3890000	5	5	2	5		44565	Serpin B3 OS=Homo sapiens OX=9606 GN=SERPINB3 PE=1 SV=2
1122	3182	sp|P62277|RS13_HUMAN	70.02	19	19	0	3180000		3	2	3	0		17222	40S ribosomal protein S13 OS=Homo sapiens OX=9606 GN=RPS13 PE=1 SV=2
1288	4373	sp|Q71UM5|RS27L_HUMAN	69.79	25	15	10	4720000	303000	2	2	1	1	Carbamidomethylation	9477	40S ribosomal protein S27-like OS=Homo sapiens OX=9606 GN=RPS27L PE=1 SV=3
1288	4374	sp|P42677|RS27_HUMAN	69.79	25	15	10	4720000	303000	2	2	1	1	Carbamidomethylation	9461	40S ribosomal protein S27 OS=Homo sapiens OX=9606 GN=RPS27 PE=1 SV=3
1288	4375	tr|H0YMV8|H0YMV8_HUMAN	69.79	21	13	8	4720000	303000	2	2	1	1	Carbamidomethylation	11346	40S ribosomal protein S27 OS=Homo sapiens OX=9606 GN=RPS27L PE=1 SV=1
963	3227	sp|Q8IXS6|PALM2_HUMAN	69.63	7	7	0	20100000		4	3	4	0	Acetylation (Protein N-term)	42185	Paralemmin-2 OS=Homo sapiens OX=9606 GN=PALM2 PE=1 SV=3
742	2263	sp|Q02750|MP2K1_HUMAN	69.59	15	15	0	27900000		6	6	7	0		43439	Dual specificity mitogen-activated protein kinase kinase 1 OS=Homo sapiens OX=9606 GN=MAP2K1 PE=1 SV=2
1089	2793	tr|Q5SY18|Q5SY18_HUMAN	69.44	4	4	0	9940000		3	3	3	0		96324	Pleckstrin homology domain-containing family G member 5 OS=Homo sapiens OX=9606 GN=PLEKHG5 PE=1 SV=1
1089	2794	sp|O94827|PKHG5_HUMAN	69.44	3	3	0	9940000		3	3	3	0		117451	Pleckstrin homology domain-containing family G member 5 OS=Homo sapiens OX=9606 GN=PLEKHG5 PE=1 SV=3
1409	4314	tr|H3BRG4|H3BRG4_HUMAN	69.33	3	3	0	9290000		1	1	1	0	Carbamidomethylation	44635	Cytochrome b-c1 complex subunit 2 mitochondrial OS=Homo sapiens OX=9606 GN=UQCRC2 PE=1 SV=1
1409	4315	sp|P22695|QCR2_HUMAN	69.33	3	3	0	9290000		1	1	1	0	Carbamidomethylation	48443	Cytochrome b-c1 complex subunit 2 mitochondrial OS=Homo sapiens OX=9606 GN=UQCRC2 PE=1 SV=3
1409	4423	tr|H3BSJ9|H3BSJ9_HUMAN	69.33	4	4	0	9290000		1	1	1	0	Carbamidomethylation	36389	Cytochrome b-c1 complex subunit 2 mitochondrial OS=Homo sapiens OX=9606 GN=UQCRC2 PE=1 SV=1
1409	4673	tr|H3BP04|H3BP04_HUMAN	69.33	7	7	0	9290000		1	1	1	0	Carbamidomethylation	19472	Cytochrome b-c1 complex subunit 2 mitochondrial (Fragment) OS=Homo sapiens OX=9606 GN=UQCRC2 PE=1 SV=1
1027	3382	sp|Q70E73|RAPH1_HUMAN	69.25	2	2	0	6420000		2	2	3	0		135256	Ras-associated and pleckstrin homology domains-containing protein 1 OS=Homo sapiens OX=9606 GN=RAPH1 PE=1 SV=3
1027	3383	tr|C9K0J5|C9K0J5_HUMAN	69.25	2	2	0	6420000		2	2	3	0		141179	Ras association (RalGDS/AF-6) and pleckstrin homology domains 1 isoform CRA_b OS=Homo sapiens OX=9606 GN=RAPH1 PE=1 SV=1
1451	4334	sp|Q8WWI5|CTL1_HUMAN	69.2	2	2	0	10200000		1	1	1	0		73302	Choline transporter-like protein 1 OS=Homo sapiens OX=9606 GN=SLC44A1 PE=1 SV=1
1133	3410	tr|A0A0A0MSK6|A0A0A0MSK6_HUMAN	69.08	2	2	0	7370000		2	2	2	0		171684	Rho GTPase-activating protein 5 OS=Homo sapiens OX=9606 GN=ARHGAP5 PE=1 SV=1
1133	3411	sp|Q13017|RHG05_HUMAN	69.08	2	2	0	7370000		2	2	2	0		172459	Rho GTPase-activating protein 5 OS=Homo sapiens OX=9606 GN=ARHGAP5 PE=1 SV=2
851	3133	tr|A0A1B0GV05|A0A1B0GV05_HUMAN	69.02	5	5	0	10700000		3	3	6	0		85182	Rap1 GTPase-activating protein 2 OS=Homo sapiens OX=9606 GN=RAP1GAP2 PE=1 SV=1
851	3153	sp|Q684P5|RPGP2_HUMAN	69.02	5	5	0	10700000		3	3	6	0		80056	Rap1 GTPase-activating protein 2 OS=Homo sapiens OX=9606 GN=RAP1GAP2 PE=1 SV=2
839	2951	tr|F8W7S5|F8W7S5_HUMAN	69.02	4	4	0	22500000		3	3	5	0	Deamidation (NQ)	84326	Ribosome-binding protein 1 OS=Homo sapiens OX=9606 GN=RRBP1 PE=1 SV=1
839	2952	tr|A0A087WVV2|A0A087WVV2_HUMAN	69.02	3	3	0	22500000		3	3	5	0	Deamidation (NQ)	102775	Ribosome-binding protein 1 OS=Homo sapiens OX=9606 GN=RRBP1 PE=1 SV=1
839	2953	sp|Q9P2E9|RRBP1_HUMAN	69.02	2	2	0	22500000		3	3	5	0	Deamidation (NQ)	152456	Ribosome-binding protein 1 OS=Homo sapiens OX=9606 GN=RRBP1 PE=1 SV=5
990	3139	sp|O14531|DPYL4_HUMAN	68.83	6	6	0	14900000		3	3	4	0		61878	Dihydropyrimidinase-related protein 4 OS=Homo sapiens OX=9606 GN=DPYSL4 PE=1 SV=2
1053	3134	sp|P20336|RAB3A_HUMAN	68.72	21	21	0	10900000		4	2	4	0	Carbamidomethylation	24984	Ras-related protein Rab-3A OS=Homo sapiens OX=9606 GN=RAB3A PE=1 SV=1
1053	3178	sp|O95716|RAB3D_HUMAN	68.72	14	14	0	9600000		3	1	3	0	Carbamidomethylation	24267	Ras-related protein Rab-3D OS=Homo sapiens OX=9606 GN=RAB3D PE=1 SV=1
896	2449	sp|P35240|MERL_HUMAN	68.57	9	9	0	10400000		5	4	6	0		69690	Merlin OS=Homo sapiens OX=9606 GN=NF2 PE=1 SV=1
1092	2838	sp|P62269|RS18_HUMAN	68.34	20	20	0	14100000		3	3	3	0	Acetylation (Protein N-term)	17719	40S ribosomal protein S18 OS=Homo sapiens OX=9606 GN=RPS18 PE=1 SV=3
1057	3224	tr|A0A1B0GTN9|A0A1B0GTN9_HUMAN	68.1	3	3	0	777000		3	1	3	0		135429	Pleckstrin homology domain-containing family A member 7 (Fragment) OS=Homo sapiens OX=9606 GN=PLEKHA7 PE=1 SV=1
1262	3883	sp|Q00577|PURA_HUMAN	68.05	11	11	0	7790000		2	2	2	0		34911	Transcriptional activator protein Pur-alpha OS=Homo sapiens OX=9606 GN=PURA PE=1 SV=2
1189	3538	tr|C9J9K3|C9J9K3_HUMAN	68.03	10	10	0	2720000		2	2	2	0	Carbamidomethylation; Acetylation (Protein N-term)	29405	40S ribosomal protein SA (Fragment) OS=Homo sapiens OX=9606 GN=RPSA PE=1 SV=8
1189	3539	sp|P08865|RSSA_HUMAN	68.03	9	9	0	2720000		2	2	2	0	Carbamidomethylation; Acetylation (Protein N-term)	32854	40S ribosomal protein SA OS=Homo sapiens OX=9606 GN=RPSA PE=1 SV=4
1189	3540	tr|A0A0C4DG17|A0A0C4DG17_HUMAN	68.03	9	9	0	2720000		2	2	2	0	Carbamidomethylation; Acetylation (Protein N-term)	33314	40S ribosomal protein SA OS=Homo sapiens OX=9606 GN=RPSA PE=1 SV=1
1230	3684	sp|P08247|SYPH_HUMAN	67.85	8	8	0	18200000		2	2	2	0	Acetylation (Protein N-term); Oxidation (M)	33845	Synaptophysin OS=Homo sapiens OX=9606 GN=SYP PE=1 SV=3
1230	4045	tr|H7C4W3|H7C4W3_HUMAN	67.85	12	12	0	18200000		2	2	2	0	Acetylation (Protein N-term); Oxidation (M)	21547	Synaptophysin (Fragment) OS=Homo sapiens OX=9606 GN=SYP PE=1 SV=1
798	2571	tr|A0A0B4J1W3|A0A0B4J1W3_HUMAN	67.75	5	5	0	10500000		4	4	6	0	Carbamidomethylation	101201	N-alpha-acetyltransferase 15 NatA auxiliary subunit OS=Homo sapiens OX=9606 GN=NAA15 PE=1 SV=1
798	2572	sp|Q9BXJ9|NAA15_HUMAN	67.75	5	5	0	10500000		4	4	6	0	Carbamidomethylation	101272	N-alpha-acetyltransferase 15 NatA auxiliary subunit OS=Homo sapiens OX=9606 GN=NAA15 PE=1 SV=1
1083	3647	sp|O75038|PLCH2_HUMAN	67.31	2	2	0	3710000		2	2	3	0		154668	1-phosphatidylinositol 4 5-bisphosphate phosphodiesterase eta-2 OS=Homo sapiens OX=9606 GN=PLCH2 PE=2 SV=3
1263	3948	sp|Q99946|PRRT1_HUMAN	67.23	14	14	0	14800000		2	2	2	0	Carbamidomethylation	31430	Proline-rich transmembrane protein 1 OS=Homo sapiens OX=9606 GN=PRRT1 PE=1 SV=2
918	2342	tr|A8MQ02|A8MQ02_HUMAN	67.04	4	4	0	10400000		6	6	6	0	Carbamidomethylation; Deamidation (NQ)	201804	Afadin OS=Homo sapiens OX=9606 GN=AFDN PE=1 SV=2
918	2380	tr|Q5TIG5|Q5TIG5_HUMAN	67.04	3	3	0	8690000		5	5	5	0	Carbamidomethylation; Deamidation (NQ)	189153	Afadin OS=Homo sapiens OX=9606 GN=AFDN PE=1 SV=1
918	2382	sp|P55196|AFAD_HUMAN	67.04	3	3	0	8690000		5	5	5	0	Carbamidomethylation; Deamidation (NQ)	206803	Afadin OS=Homo sapiens OX=9606 GN=AFDN PE=1 SV=3
918	2383	tr|J3KN01|J3KN01_HUMAN	67.04	3	3	0	8690000		5	5	5	0	Carbamidomethylation; Deamidation (NQ)	207616	Afadin OS=Homo sapiens OX=9606 GN=AFDN PE=1 SV=1
1219	3387	tr|H0YGW7|H0YGW7_HUMAN	66.96	3	3	0	7390000		2	2	2	0	Carbamidomethylation	67669	ATP-binding cassette sub-family F member 1 (Fragment) OS=Homo sapiens OX=9606 GN=ABCF1 PE=1 SV=1
1219	3388	sp|Q8NE71|ABCF1_HUMAN	66.96	2	2	0	7390000		2	2	2	0	Carbamidomethylation	95926	ATP-binding cassette sub-family F member 1 OS=Homo sapiens OX=9606 GN=ABCF1 PE=1 SV=2
1031	3080	tr|H7C3A1|H7C3A1_HUMAN	66.71	6	6	0	6560000		3	3	3	0	Carbamidomethylation	56734	Serrate RNA effector molecule homolog (Fragment) OS=Homo sapiens OX=9606 GN=SRRT PE=1 SV=1
1031	3082	sp|Q9BXP5|SRRT_HUMAN	66.71	3	3	0	6560000		3	3	3	0	Carbamidomethylation	100667	Serrate RNA effector molecule homolog OS=Homo sapiens OX=9606 GN=SRRT PE=1 SV=1
1020	2854	sp|Q16623|STX1A_HUMAN	66.7	12	12	0	2760000		3	2	3	0		33023	Syntaxin-1A OS=Homo sapiens OX=9606 GN=STX1A PE=1 SV=1
1167	3584	tr|B4DY09|B4DY09_HUMAN	66.69	7	7	0	6750000		2	2	2	0		38910	Interleukin enhancer-binding factor 2 OS=Homo sapiens OX=9606 GN=ILF2 PE=1 SV=1
1167	3585	sp|Q12905|ILF2_HUMAN	66.69	6	6	0	6750000		2	2	2	0		43062	Interleukin enhancer-binding factor 2 OS=Homo sapiens OX=9606 GN=ILF2 PE=1 SV=2
950	3180	sp|A5PKW4|PSD1_HUMAN	66.65	4	4	0	22100000		4	4	4	0		109543	PH and SEC7 domain-containing protein 1 OS=Homo sapiens OX=9606 GN=PSD PE=1 SV=2
530	3010	sp|P36542|ATPG_HUMAN	66.61	10	10	0	28700000		3	3	12	0		32996	ATP synthase subunit gamma mitochondrial OS=Homo sapiens OX=9606 GN=ATP5F1C PE=1 SV=1
556	2861	sp|O76013|KRT36_HUMAN	66.6	12	4	9		352000	6	1	4	9	Carbamidomethylation; Deamidation (NQ)	52247	Keratin type I cuticular Ha6 OS=Homo sapiens OX=9606 GN=KRT36 PE=1 SV=1
1224	3554	tr|F8VW41|F8VW41_HUMAN	65.98	2	2	0	10000000		2	2	2	0		94428	Phosphofurin acidic cluster sorting protein 2 OS=Homo sapiens OX=9606 GN=PACS2 PE=1 SV=1
1224	3556	sp|Q86VP3|PACS2_HUMAN	65.98	2	2	0	10000000		2	2	2	0		97702	Phosphofurin acidic cluster sorting protein 2 OS=Homo sapiens OX=9606 GN=PACS2 PE=1 SV=3
847	2546	tr|A0A0A0MRJ0|A0A0A0MRJ0_HUMAN	65.88	4	4	0	5170000		6	2	6	0	Carbamidomethylation	193634	Non-specific serine/threonine protein kinase OS=Homo sapiens OX=9606 GN=CDC42BPA PE=1 SV=1
847	2547	sp|Q5VT25|MRCKA_HUMAN	65.88	4	4	0	5170000		6	2	6	0	Carbamidomethylation	197306	Serine/threonine-protein kinase MRCK alpha OS=Homo sapiens OX=9606 GN=CDC42BPA PE=1 SV=1
884	2559	sp|O60645|EXOC3_HUMAN	65.69	8	8	0	21400000		5	5	6	0	Carbamidomethylation	86845	Exocyst complex component 3 OS=Homo sapiens OX=9606 GN=EXOC3 PE=1 SV=2
1119	3047	sp|Q7LC44|ARC_HUMAN	65.59	8	8	0	14500000		3	3	3	0	Carbamidomethylation	45316	Activity-regulated cytoskeleton-associated protein OS=Homo sapiens OX=9606 GN=ARC PE=1 SV=1
1015	3283	sp|Q96PE3|INP4A_HUMAN	65	4	4	0	9520000		3	3	3	0	Carbamidomethylation	109956	Type I inositol 3 4-bisphosphate 4-phosphatase OS=Homo sapiens OX=9606 GN=INPP4A PE=1 SV=1
975	2807	sp|P83111|LACTB_HUMAN	64.91	6	6	0	21800000		3	3	4	0		60694	Serine beta-lactamase-like protein LACTB mitochondrial OS=Homo sapiens OX=9606 GN=LACTB PE=1 SV=2
1239	3961	sp|P48066|S6A11_HUMAN	64.77	3	3	0	25400000		2	2	3	0	Carbamidomethylation	70606	Sodium- and chloride-dependent GABA transporter 3 OS=Homo sapiens OX=9606 GN=SLC6A11 PE=2 SV=1
1221	3406	tr|C9JYS8|C9JYS8_HUMAN	64.65	12	12	0	5390000		2	2	2	0		29508	Non-POU domain-containing octamer-binding protein (Fragment) OS=Homo sapiens OX=9606 GN=NONO PE=1 SV=8
1221	3408	sp|Q15233|NONO_HUMAN	64.65	6	6	0	5390000		2	2	2	0		54232	Non-POU domain-containing octamer-binding protein OS=Homo sapiens OX=9606 GN=NONO PE=1 SV=4
1229	3676	sp|Q02410|APBA1_HUMAN	64.29	2	2	0	1900000		2	1	2	0	Carbamidomethylation	92865	Amyloid-beta A4 precursor protein-binding family A member 1 OS=Homo sapiens OX=9606 GN=APBA1 PE=1 SV=3
1229	4031	tr|A0A0G2JMD7|A0A0G2JMD7_HUMAN	64.29	5	5	0	1900000		2	1	2	0	Carbamidomethylation	47958	Amyloid-beta A4 precursor protein-binding family A member 1 (Fragment) OS=Homo sapiens OX=9606 GN=APBA1 PE=1 SV=1
1521	4715	tr|H7C2U6|H7C2U6_HUMAN	64.22	6	6	0	4740000		1	1	1	0	Carbamidomethylation	25616	Protein NipSnap homolog 1 (Fragment) OS=Homo sapiens OX=9606 GN=NIPSNAP1 PE=1 SV=1
1521	4716	sp|Q9BPW8|NIPS1_HUMAN	64.22	5	5	0	4740000		1	1	1	0	Carbamidomethylation	33310	Protein NipSnap homolog 1 OS=Homo sapiens OX=9606 GN=NIPSNAP1 PE=1 SV=1
1077	3214	tr|A0A1W2PQ43|A0A1W2PQ43_HUMAN	64.08	6	0	6		1710000	3	3	0	3		80619	Bcl-2-associated transcription factor 1 OS=Homo sapiens OX=9606 GN=BCLAF1 PE=1 SV=1
1077	3215	tr|E9PK09|E9PK09_HUMAN	64.08	6	0	6		1710000	3	3	0	3		83135	Bcl-2-associated transcription factor 1 (Fragment) OS=Homo sapiens OX=9606 GN=BCLAF1 PE=1 SV=8
1077	3216	tr|E9PQN2|E9PQN2_HUMAN	64.08	5	0	5		1710000	3	3	0	3		86213	Bcl-2-associated transcription factor 1 OS=Homo sapiens OX=9606 GN=BCLAF1 PE=1 SV=1
1077	3217	tr|E9PKI6|E9PKI6_HUMAN	64.08	5	0	5		1710000	3	3	0	3		86387	Bcl-2-associated transcription factor 1 OS=Homo sapiens OX=9606 GN=BCLAF1 PE=1 SV=1
1077	3218	tr|E9PK91|E9PK91_HUMAN	64.08	5	0	5		1710000	3	3	0	3		100406	Bcl-2-associated transcription factor 1 OS=Homo sapiens OX=9606 GN=BCLAF1 PE=1 SV=1
1077	3219	sp|Q9NYF8|BCLF1_HUMAN	64.08	4	0	4		1710000	3	3	0	3		106122	Bcl-2-associated transcription factor 1 OS=Homo sapiens OX=9606 GN=BCLAF1 PE=1 SV=2
1077	3234	tr|E9PJA7|E9PJA7_HUMAN	64.08	9	0	9		1710000	3	3	0	3		52918	Bcl-2-associated transcription factor 1 OS=Homo sapiens OX=9606 GN=BCLAF1 PE=1 SV=1
1620	4970	tr|B1AKP2|B1AKP2_HUMAN	63.77	6	6	0	9830000		1	1	1	0	Carbamidomethylation	20564	Tetraspanin (Fragment) OS=Homo sapiens OX=9606 GN=TSPAN2 PE=1 SV=1
1620	4971	tr|B1AKP1|B1AKP1_HUMAN	63.77	6	6	0	9830000		1	1	1	0	Carbamidomethylation	21514	Tetraspanin OS=Homo sapiens OX=9606 GN=TSPAN2 PE=1 SV=1
1620	4982	sp|O60636|TSN2_HUMAN	63.77	5	5	0	9830000		1	1	1	0	Carbamidomethylation	24148	Tetraspanin-2 OS=Homo sapiens OX=9606 GN=TSPAN2 PE=1 SV=2
1523	4736	sp|Q9UGM3|DMBT1_HUMAN	63.61	1	0	1		490000	1	1	0	1		260734	Deleted in malignant brain tumors 1 protein OS=Homo sapiens OX=9606 GN=DMBT1 PE=1 SV=2
1267	4000	tr|F6PQP6|F6PQP6_HUMAN	63.59	5	5	0	6990000		2	1	2	0		44889	Epsin-2 (Fragment) OS=Homo sapiens OX=9606 GN=EPN2 PE=1 SV=8
1267	4001	tr|E9PBC1|E9PBC1_HUMAN	63.59	4	4	0	6990000		2	1	2	0		53008	Epsin-2 OS=Homo sapiens OX=9606 GN=EPN2 PE=1 SV=1
1267	4002	tr|I3L2B2|I3L2B2_HUMAN	63.59	3	3	0	6990000		2	1	2	0		61552	Epsin-2 OS=Homo sapiens OX=9606 GN=EPN2 PE=1 SV=1
1267	4003	sp|O95208|EPN2_HUMAN	63.59	3	3	0	6990000		2	1	2	0		68482	Epsin-2 OS=Homo sapiens OX=9606 GN=EPN2 PE=1 SV=3
1181	3353	sp|Q7L1I2|SV2B_HUMAN	63.58	4	4	0	14200000		3	3	3	0	Carbamidomethylation	77444	Synaptic vesicle glycoprotein 2B OS=Homo sapiens OX=9606 GN=SV2B PE=1 SV=1
1103	3157	sp|Q13255|GRM1_HUMAN	62.96	2	2	0	4670000		3	2	3	0		132357	Metabotropic glutamate receptor 1 OS=Homo sapiens OX=9606 GN=GRM1 PE=1 SV=3
1238	3926	sp|Q15388|TOM20_HUMAN	62.92	17	17	0	17400000		2	2	2	0		16298	Mitochondrial import receptor subunit TOM20 homolog OS=Homo sapiens OX=9606 GN=TOMM20 PE=1 SV=1
1205	4035	sp|P30050|RL12_HUMAN	62.82	15	10	5	3310000	269000	2	2	1	1		17819	60S ribosomal protein L12 OS=Homo sapiens OX=9606 GN=RPL12 PE=1 SV=1
965	3438	tr|E9PP50|E9PP50_HUMAN	62.8	14	8	14	5130000	1220000	2	2	1	3	Acetylation (Protein N-term)	17778	Cofilin-1 (Fragment) OS=Homo sapiens OX=9606 GN=CFL1 PE=1 SV=8
965	3439	sp|P23528|COF1_HUMAN	62.8	14	7	14	5130000	1220000	2	2	1	3	Acetylation (Protein N-term)	18502	Cofilin-1 OS=Homo sapiens OX=9606 GN=CFL1 PE=1 SV=3
825	2653	tr|Q5TEC6|Q5TEC6_HUMAN	62.66	25	25	12	36200000		4	1	4	2		15430	Histone H3 OS=Homo sapiens OX=9606 GN=HIST2H3PS2 PE=1 SV=1
1180	3315	sp|P33402|GCYA2_HUMAN	62.63	5	5	0	8540000		3	3	3	0		81750	Guanylate cyclase soluble subunit alpha-2 OS=Homo sapiens OX=9606 GN=GUCY1A2 PE=1 SV=1
1524	4740	tr|A0A087X1B3|A0A087X1B3_HUMAN	62.42	4	4	0	3900000		1	1	1	0		33173	Transmembrane protein 178B OS=Homo sapiens OX=9606 GN=TMEM178B PE=1 SV=1
1524	4741	sp|H3BS89|T178B_HUMAN	62.42	4	4	0	3900000		1	1	1	0		33409	Transmembrane protein 178B OS=Homo sapiens OX=9606 GN=TMEM178B PE=2 SV=1
1272	4094	sp|Q9P265|DIP2B_HUMAN	62.23	2	2	0	4120000		2	2	2	0		171491	Disco-interacting protein 2 homolog B OS=Homo sapiens OX=9606 GN=DIP2B PE=1 SV=3
1197	3665	sp|O75694|NU155_HUMAN	62.14	2	2	0	4980000		2	2	2	0		155199	Nuclear pore complex protein Nup155 OS=Homo sapiens OX=9606 GN=NUP155 PE=1 SV=1
1197	3964	tr|E9PF10|E9PF10_HUMAN	62.14	2	2	0	4980000		2	2	2	0		148094	Nuclear pore complex protein Nup155 OS=Homo sapiens OX=9606 GN=NUP155 PE=1 SV=1
1161	3450	sp|P17612|KAPCA_HUMAN	61.81	7	7	0	4020000		2	2	2	0		40590	cAMP-dependent protein kinase catalytic subunit alpha OS=Homo sapiens OX=9606 GN=PRKACA PE=1 SV=2
1134	3593	sp|Q6ZMI0|PPR21_HUMAN	61.79	4	4	0	4500000		2	2	2	0		88314	Protein phosphatase 1 regulatory subunit 21 OS=Homo sapiens OX=9606 GN=PPP1R21 PE=1 SV=1
1621	4988	tr|H0Y7H6|H0Y7H6_HUMAN	61.76	7	7	0	6040000		1	1	1	0	Carbamidomethylation	24942	Rab-like protein 6 (Fragment) OS=Homo sapiens OX=9606 GN=RABL6 PE=1 SV=1
1621	4989	tr|G3V154|G3V154_HUMAN	61.76	3	3	0	6040000		1	1	1	0	Carbamidomethylation	51326	Chromosome 9 open reading frame 86 isoform CRA_d OS=Homo sapiens OX=9606 GN=RABL6 PE=1 SV=1
1621	4990	tr|F2Z2T0|F2Z2T0_HUMAN	61.76	3	3	0	6040000		1	1	1	0	Carbamidomethylation	53859	Rab-like protein 6 OS=Homo sapiens OX=9606 GN=RABL6 PE=1 SV=1
1621	4994	sp|Q3YEC7|RABL6_HUMAN	61.76	2	2	0	6040000		1	1	1	0	Carbamidomethylation	79549	Rab-like protein 6 OS=Homo sapiens OX=9606 GN=RABL6 PE=1 SV=2
1621	4995	tr|H0Y4Z8|H0Y4Z8_HUMAN	61.76	2	2	0	6040000		1	1	1	0	Carbamidomethylation	79636	Chromosome 9 open reading frame 86 isoform CRA_b OS=Homo sapiens OX=9606 GN=RABL6 PE=1 SV=2
1131	3447	sp|Q09666|AHNK_HUMAN	61.64	0	0	0		986000	2	2	0	2		629114	Neuroblast differentiation-associated protein AHNAK OS=Homo sapiens OX=9606 GN=AHNAK PE=1 SV=2
1002	4098	sp|O14949|QCR8_HUMAN	61.11	24	24	0	17200000		2	2	4	0		9906	Cytochrome b-c1 complex subunit 8 OS=Homo sapiens OX=9606 GN=UQCRQ PE=1 SV=4
1156	3312	sp|Q9NZ01|TECR_HUMAN	60.79	10	10	0	18300000		3	3	4	0		36034	Very-long-chain enoyl-CoA reductase OS=Homo sapiens OX=9606 GN=TECR PE=1 SV=1
1156	3980	tr|M0QXM3|M0QXM3_HUMAN	60.79	17	17	0	11100000		2	2	2	0		14915	Very-long-chain enoyl-CoA reductase (Fragment) OS=Homo sapiens OX=9606 GN=TECR PE=1 SV=8
1019	3601	tr|A0A0J9YY72|A0A0J9YY72_HUMAN	60.71	3	3	0	11500000		2	2	3	0		102010	NHS-like protein 2 OS=Homo sapiens OX=9606 GN=NHSL2 PE=1 SV=1
1019	3602	tr|A0A1W2PQQ1|A0A1W2PQQ1_HUMAN	60.71	2	2	0	11500000		2	2	3	0		122623	NHS-like protein 2 OS=Homo sapiens OX=9606 GN=NHSL2 PE=1 SV=1
1019	3603	tr|A0A0J9YY34|A0A0J9YY34_HUMAN	60.71	2	2	0	11500000		2	2	3	0		133285	NHS-like protein 2 OS=Homo sapiens OX=9606 GN=NHSL2 PE=1 SV=1
1532	4819	sp|P67809|YBOX1_HUMAN	60.58	5	0	5		573000	1	1	0	1		35924	Nuclease-sensitive element-binding protein 1 OS=Homo sapiens OX=9606 GN=YBX1 PE=1 SV=3
1532	4820	tr|H0Y449|H0Y449_HUMAN	60.58	5	0	5		573000	1	1	0	1		42024	Nuclease-sensitive element-binding protein 1 (Fragment) OS=Homo sapiens OX=9606 GN=YBX1 PE=1 SV=1
1532	5058	tr|A0A0D9SEI8|A0A0D9SEI8_HUMAN	60.58	18	0	18		573000	1	1	0	1		10546	Y-box-binding protein 3 (Fragment) OS=Homo sapiens OX=9606 GN=YBX3 PE=1 SV=1
1532	5059	sp|Q9Y2T7|YBOX2_HUMAN	60.58	5	0	5		573000	1	1	0	1		38518	Y-box-binding protein 2 OS=Homo sapiens OX=9606 GN=YBX2 PE=1 SV=2
1532	5060	sp|P16989|YBOX3_HUMAN	60.58	5	0	5		573000	1	1	0	1		40090	Y-box-binding protein 3 OS=Homo sapiens OX=9606 GN=YBX3 PE=1 SV=4
964	3373	tr|B1AHR1|B1AHR1_HUMAN	60.58	9	9	0	22400000		4	4	5	0		33601	Neuronal-specific septin-3 OS=Homo sapiens OX=9606 GN=SEPT3 PE=1 SV=1
964	3374	sp|Q9UH03|SEPT3_HUMAN	60.58	7	7	0	22400000		4	4	5	0		40704	Neuronal-specific septin-3 OS=Homo sapiens OX=9606 GN=SEPT3 PE=1 SV=3
1184	3427	sp|P24752|THIL_HUMAN	60.49	4	4	0	4840000		2	2	2	0		45200	Acetyl-CoA acetyltransferase mitochondrial OS=Homo sapiens OX=9606 GN=ACAT1 PE=1 SV=1
538	3289	tr|F8VZY9|F8VZY9_HUMAN	60.27	6	4	6		3260000	4	1	4	8		43774	Keratin type I cytoskeletal 18 OS=Homo sapiens OX=9606 GN=KRT18 PE=1 SV=1
538	3291	sp|P05783|K1C18_HUMAN	60.27	6	4	6		3260000	4	1	4	8		48058	Keratin type I cytoskeletal 18 OS=Homo sapiens OX=9606 GN=KRT18 PE=1 SV=2
1265	3985	tr|C9JFR7|C9JFR7_HUMAN	60.14	19	19	0	6370000		2	1	2	0		11333	Cytochrome c (Fragment) OS=Homo sapiens OX=9606 GN=CYCS PE=1 SV=1
1265	3986	sp|P99999|CYC_HUMAN	60.14	18	18	0	6370000		2	1	2	0		11749	Cytochrome c OS=Homo sapiens OX=9606 GN=CYCS PE=1 SV=2
834	2905	sp|O00291|HIP1_HUMAN	59.87	5	5	0	11700000		5	2	5	0	Carbamidomethylation	116221	Huntingtin-interacting protein 1 OS=Homo sapiens OX=9606 GN=HIP1 PE=1 SV=5
1154	4028	tr|H0YHA7|H0YHA7_HUMAN	59.7	14	14	0	7110000		2	2	2	0		18982	60S ribosomal protein L18 (Fragment) OS=Homo sapiens OX=9606 GN=RPL18 PE=1 SV=1
1154	4029	sp|Q07020|RL18_HUMAN	59.7	13	13	0	7110000		2	2	2	0		21634	60S ribosomal protein L18 OS=Homo sapiens OX=9606 GN=RPL18 PE=1 SV=2
1154	4030	tr|J3QQ67|J3QQ67_HUMAN	59.7	13	13	0	7110000		2	2	2	0		21847	60S ribosomal protein L18 (Fragment) OS=Homo sapiens OX=9606 GN=RPL18 PE=1 SV=1
1154	4081	tr|F8VUA6|F8VUA6_HUMAN	59.7	18	18	0	7110000		2	2	2	0		14529	60S ribosomal protein L18 (Fragment) OS=Homo sapiens OX=9606 GN=RPL18 PE=1 SV=1
1154	4100	tr|F8VYV2|F8VYV2_HUMAN	59.7	18	18	0	7110000		2	2	2	0		15639	60S ribosomal protein L18 OS=Homo sapiens OX=9606 GN=RPL18 PE=1 SV=1
1118	2948	tr|H0Y905|H0Y905_HUMAN	59.32	9	9	0	21600000		3	2	3	0		31931	Rap guanine nucleotide exchange factor 2 (Fragment) OS=Homo sapiens OX=9606 GN=RAPGEF2 PE=1 SV=1
1098	2988	sp|Q9GZY8|MFF_HUMAN	59.12	12	12	0	14200000		3	3	3	0		38465	Mitochondrial fission factor OS=Homo sapiens OX=9606 GN=MFF PE=1 SV=1
1279	4225	sp|Q969P0|IGSF8_HUMAN	59.11	5	5	0	7470000		2	2	2	0		65034	Immunoglobulin superfamily member 8 OS=Homo sapiens OX=9606 GN=IGSF8 PE=1 SV=1
981	3421	tr|A0A0G2JRA4|A0A0G2JRA4_HUMAN	58.51	7	7	0	32600000		3	2	5	0	Deamidation (NQ)	61656	Cadherin-4 (Fragment) OS=Homo sapiens OX=9606 GN=CDH4 PE=1 SV=1
981	3422	tr|A0A087WX99|A0A087WX99_HUMAN	58.51	5	5	0	32600000		3	2	5	0	Deamidation (NQ)	90138	Cadherin-4 OS=Homo sapiens OX=9606 GN=CDH4 PE=1 SV=1
981	3423	sp|P55283|CADH4_HUMAN	58.51	4	4	0	32600000		3	2	5	0	Deamidation (NQ)	100280	Cadherin-4 OS=Homo sapiens OX=9606 GN=CDH4 PE=2 SV=2
931	3076	sp|Q9P2J5|SYLC_HUMAN	58.37	3	2	1	10100000	316000	4	4	3	2		134466	Leucine--tRNA ligase cytoplasmic OS=Homo sapiens OX=9606 GN=LARS PE=1 SV=2
1622	5012	sp|P48651|PTSS1_HUMAN	58.35	3	3	0	4170000		1	1	1	0		55528	Phosphatidylserine synthase 1 OS=Homo sapiens OX=9606 GN=PTDSS1 PE=1 SV=1
1513	4420	tr|E9PR16|E9PR16_HUMAN	58.33	1	1	0	2510000		1	1	1	0		127448	Nuclear pore complex protein Nup160 (Fragment) OS=Homo sapiens OX=9606 GN=NUP160 PE=1 SV=2
1513	4421	tr|G3V198|G3V198_HUMAN	58.33	1	1	0	2510000		1	1	1	0		148980	Nuclear pore complex protein Nup160 (Fragment) OS=Homo sapiens OX=9606 GN=NUP160 PE=1 SV=2
1513	4422	sp|Q12769|NU160_HUMAN	58.33	1	1	0	2510000		1	1	1	0		162121	Nuclear pore complex protein Nup160 OS=Homo sapiens OX=9606 GN=NUP160 PE=1 SV=3
1162	3474	sp|Q9Y6K8|KAD5_HUMAN	58.12	5	5	0	9200000		2	2	2	0		63333	Adenylate kinase isoenzyme 5 OS=Homo sapiens OX=9606 GN=AK5 PE=1 SV=2
988	3002	sp|Q93034|CUL5_HUMAN	58.09	4	4	0	12800000		3	3	4	0		90955	Cullin-5 OS=Homo sapiens OX=9606 GN=CUL5 PE=1 SV=4
1227	3654	tr|F5H2T0|F5H2T0_HUMAN	58.07	2	2	0	5750000		2	2	2	0		111475	Elongator complex protein 1 OS=Homo sapiens OX=9606 GN=ELP1 PE=1 SV=1
1227	3655	sp|O95163|ELP1_HUMAN	58.07	2	2	0	5750000		2	2	2	0		150254	Elongator complex protein 1 OS=Homo sapiens OX=9606 GN=ELP1 PE=1 SV=3
1531	4808	sp|P84022|SMAD3_HUMAN	57.7	3	3	0	2410000		1	1	1	0		48081	Mothers against decapentaplegic homolog 3 OS=Homo sapiens OX=9606 GN=SMAD3 PE=1 SV=1
1531	4809	tr|B7Z5N5|B7Z5N5_HUMAN	57.7	3	3	0	2410000		1	1	1	0		48669	Mothers against decapentaplegic homolog OS=Homo sapiens OX=9606 GN=SMAD2 PE=1 SV=1
1531	4810	sp|Q15796|SMAD2_HUMAN	57.7	3	3	0	2410000		1	1	1	0		52306	Mothers against decapentaplegic homolog 2 OS=Homo sapiens OX=9606 GN=SMAD2 PE=1 SV=1
1531	5015	tr|H0YMP2|H0YMP2_HUMAN	57.7	21	21	0	2410000		1	1	1	0		7314	Mothers against decapentaplegic homolog 3 (Fragment) OS=Homo sapiens OX=9606 GN=SMAD3 PE=4 SV=1
1531	5016	tr|H0YL71|H0YL71_HUMAN	57.7	14	14	0	2410000		1	1	1	0		10437	Mothers against decapentaplegic homolog 3 (Fragment) OS=Homo sapiens OX=9606 GN=SMAD3 PE=4 SV=1
1531	5018	tr|H3BP09|H3BP09_HUMAN	57.7	11	11	0	2410000		1	1	1	0		12707	Mothers against decapentaplegic homolog 3 (Fragment) OS=Homo sapiens OX=9606 GN=SMAD3 PE=1 SV=1
1531	5020	tr|H3BVD1|H3BVD1_HUMAN	57.7	6	6	0	2410000		1	1	1	0		23844	Mothers against decapentaplegic homolog (Fragment) OS=Homo sapiens OX=9606 GN=SMAD3 PE=1 SV=1
1531	5021	tr|K7EJX0|K7EJX0_HUMAN	57.7	6	6	0	2410000		1	1	1	0		24494	Mothers against decapentaplegic homolog 2 (Fragment) OS=Homo sapiens OX=9606 GN=SMAD2 PE=1 SV=1
1531	5022	sp|O15198|SMAD9_HUMAN	57.7	3	3	0	2410000		1	1	1	0		52493	Mothers against decapentaplegic homolog 9 OS=Homo sapiens OX=9606 GN=SMAD9 PE=1 SV=1
1199	3701	tr|B7Z5J4|B7Z5J4_HUMAN	57.6	6	0	6		514000	2	2	0	2		35634	Carboxypeptidase A4 OS=Homo sapiens OX=9606 GN=CPA4 PE=1 SV=1
1199	3703	sp|Q9UI42|CBPA4_HUMAN	57.6	4	0	4		514000	2	2	0	2		47351	Carboxypeptidase A4 OS=Homo sapiens OX=9606 GN=CPA4 PE=1 SV=2
938	2976	tr|F5GY55|F5GY55_HUMAN	57.44	7	7	0	10400000		5	5	5	0	Carbamidomethylation	121714	DNA damage-binding protein 1 OS=Homo sapiens OX=9606 GN=DDB1 PE=1 SV=1
938	2979	sp|Q16531|DDB1_HUMAN	57.44	6	6	0	10400000		5	5	5	0	Carbamidomethylation	126968	DNA damage-binding protein 1 OS=Homo sapiens OX=9606 GN=DDB1 PE=1 SV=1
1540	5024	tr|F8WE16|F8WE16_HUMAN	57.32	11	11	0	2280000		1	1	1	0		13053	Nucleolysin TIA-1 isoform p40 (Fragment) OS=Homo sapiens OX=9606 GN=TIA1 PE=1 SV=1
1540	5025	tr|C9JTN7|C9JTN7_HUMAN	57.32	5	5	0	2280000		1	1	1	0		31625	Nucleolysin TIA-1 isoform p40 OS=Homo sapiens OX=9606 GN=TIA1 PE=1 SV=1
1540	5026	sp|Q01085|TIAR_HUMAN	57.32	3	3	0	2280000		1	1	1	0		41591	Nucleolysin TIAR OS=Homo sapiens OX=9606 GN=TIAL1 PE=1 SV=1
1540	5027	tr|F8W8I6|F8W8I6_HUMAN	57.32	3	3	0	2280000		1	1	1	0		42835	Nucleolysin TIA-1 isoform p40 OS=Homo sapiens OX=9606 GN=TIA1 PE=1 SV=1
1540	5028	sp|P31483|TIA1_HUMAN	57.32	3	3	0	2280000		1	1	1	0		42963	Nucleolysin TIA-1 isoform p40 OS=Homo sapiens OX=9606 GN=TIA1 PE=1 SV=3
1059	3288	sp|Q96KQ4|ASPP1_HUMAN	57.21	5	5	0	11400000		4	4	4	0		119565	Apoptosis-stimulating of p53 protein 1 OS=Homo sapiens OX=9606 GN=PPP1R13B PE=1 SV=3
1158	3360	tr|G5E9X5|G5E9X5_HUMAN	56.89	6	6	0	3430000		2	1	2	0		48216	Methylcrotonoyl-CoA carboxylase subunit alpha mitochondrial OS=Homo sapiens OX=9606 GN=MCCC1 PE=1 SV=1
1158	3361	tr|F5GYT8|F5GYT8_HUMAN	56.89	5	5	0	3430000		2	1	2	0		64007	Methylcrotonoyl-CoA carboxylase subunit alpha mitochondrial OS=Homo sapiens OX=9606 GN=MCCC1 PE=1 SV=2
1158	3362	tr|E9PG35|E9PG35_HUMAN	56.89	5	5	0	3430000		2	1	2	0		66468	Methylcrotonoyl-CoA carboxylase subunit alpha mitochondrial (Fragment) OS=Homo sapiens OX=9606 GN=MCCC1 PE=1 SV=1
1158	3363	tr|E9PHF7|E9PHF7_HUMAN	56.89	5	5	0	3430000		2	1	2	0		68332	Methylcrotonoyl-CoA carboxylase subunit alpha mitochondrial OS=Homo sapiens OX=9606 GN=MCCC1 PE=1 SV=1
1158	3364	sp|Q96RQ3|MCCA_HUMAN	56.89	4	4	0	3430000		2	1	2	0		80473	Methylcrotonoyl-CoA carboxylase subunit alpha mitochondrial OS=Homo sapiens OX=9606 GN=MCCC1 PE=1 SV=3
1054	3183	tr|F5GZQ3|F5GZQ3_HUMAN	56.87	7	7	0	14400000		3	3	3	0		49597	Trifunctional enzyme subunit beta mitochondrial OS=Homo sapiens OX=9606 GN=HADHB PE=1 SV=1
1054	3184	sp|P55084|ECHB_HUMAN	56.87	7	7	0	14400000		3	3	3	0		51294	Trifunctional enzyme subunit beta mitochondrial OS=Homo sapiens OX=9606 GN=HADHB PE=1 SV=3
1169	3702	tr|K7EK60|K7EK60_HUMAN	56.85	3	3	0	2650000		2	1	2	0		74602	Formin-like protein 1 OS=Homo sapiens OX=9606 GN=FMNL1 PE=1 SV=1
1342	4275	sp|Q9NZ56|FMN2_HUMAN	56.76	1	1	0	4930000		1	1	1	0		180105	Formin-2 OS=Homo sapiens OX=9606 GN=FMN2 PE=1 SV=4
1222	3446	sp|O75110|ATP9A_HUMAN	56.37	2	2	0	4050000		2	2	2	0		118582	Probable phospholipid-transporting ATPase IIA OS=Homo sapiens OX=9606 GN=ATP9A PE=1 SV=3
1623	5031	tr|F8WDI0|F8WDI0_HUMAN	56.36	18	18	0	993000		1	1	1	0		8312	Ubiquitin-like-conjugating enzyme ATG3 OS=Homo sapiens OX=9606 GN=ATG3 PE=1 SV=1
1623	5033	sp|Q9NT62|ATG3_HUMAN	56.36	4	4	0	993000		1	1	1	0		35864	Ubiquitin-like-conjugating enzyme ATG3 OS=Homo sapiens OX=9606 GN=ATG3 PE=1 SV=1
1034	3181	sp|P23378|GCSP_HUMAN	56.32	5	5	0	15500000		3	3	3	0		112730	Glycine dehydrogenase (decarboxylating) mitochondrial OS=Homo sapiens OX=9606 GN=GLDC PE=1 SV=2
1624	5032	sp|Q15084|PDIA6_HUMAN	56.3	3	3	0	2040000		1	1	1	0		48121	Protein disulfide-isomerase A6 OS=Homo sapiens OX=9606 GN=PDIA6 PE=1 SV=1
1275	4118	tr|G3V3U4|G3V3U4_HUMAN	56.1	21	0	21		1010000	2	2	0	2		11570	Proteasome subunit alpha type OS=Homo sapiens OX=9606 GN=PSMA6 PE=1 SV=1
1275	4119	tr|G3V3I1|G3V3I1_HUMAN	56.1	16	0	16		1010000	2	2	0	2		16645	Proteasome subunit alpha type OS=Homo sapiens OX=9606 GN=PSMA6 PE=1 SV=1
1275	4120	tr|G3V295|G3V295_HUMAN	56.1	11	0	11		1010000	2	2	0	2		22842	Proteasome subunit alpha type OS=Homo sapiens OX=9606 GN=PSMA6 PE=1 SV=1
1275	4121	sp|P60900|PSA6_HUMAN	56.1	9	0	9		1010000	2	2	0	2		27399	Proteasome subunit alpha type-6 OS=Homo sapiens OX=9606 GN=PSMA6 PE=1 SV=1
1275	4122	tr|G3V5Z7|G3V5Z7_HUMAN	56.1	9	0	9		1010000	2	2	0	2		28147	Proteasome subunit alpha type OS=Homo sapiens OX=9606 GN=PSMA6 PE=1 SV=1
841	3063	tr|A0A0C4DGH3|A0A0C4DGH3_HUMAN	55.98	11	11	0	18700000		5	5	6	0	Carbamidomethylation	60813	Numb-like protein OS=Homo sapiens OX=9606 GN=NUMBL PE=1 SV=1
841	3064	sp|Q9Y6R0|NUMBL_HUMAN	55.98	10	10	0	18700000		5	5	6	0	Carbamidomethylation	64891	Numb-like protein OS=Homo sapiens OX=9606 GN=NUMBL PE=1 SV=1
1273	4105	tr|S4R460|S4R460_HUMAN	55.93	27	27	0	4080000		2	1	2	0	Carbamidomethylation	10429	Immunoglobulin heavy variable 3/OR16-9 (non-functional) OS=Homo sapiens OX=9606 GN=IGHV3OR16-9 PE=1 SV=2
1273	4106	tr|A0A0B4J2B5|A0A0B4J2B5_HUMAN	55.93	27	27	0	4080000		2	1	2	0	Carbamidomethylation	10657	Immunoglobulin heavy variable 3/OR16-9 (non-functional) (Fragment) OS=Homo sapiens OX=9606 GN=IGHV3OR16-9 PE=1 SV=1
1273	4107	sp|P01766|HV313_HUMAN	55.93	22	22	0	4080000		2	1	2	0	Carbamidomethylation	12506	Immunoglobulin heavy variable 3-13 OS=Homo sapiens OX=9606 GN=IGHV3-13 PE=1 SV=2
1273	4108	sp|A0A0B4J1X5|HV374_HUMAN	55.93	22	22	0	4080000		2	1	2	0	Carbamidomethylation	12840	Immunoglobulin heavy variable 3-74 OS=Homo sapiens OX=9606 GN=IGHV3-74 PE=3 SV=1
1273	4109	tr|A0A0C4DH35|A0A0C4DH35_HUMAN	55.93	22	22	0	4080000		2	1	2	0	Carbamidomethylation	12810	Immunoglobulin heavy variable 3-35 (non-functional) (Fragment) OS=Homo sapiens OX=9606 GN=IGHV3-35 PE=1 SV=1
1273	4110	tr|A0A075B7E8|A0A075B7E8_HUMAN	55.93	22	22	0	4080000		2	1	2	0	Carbamidomethylation	12904	Immunoglobulin heavy variable 3/OR16-13 (non-functional) (Fragment) OS=Homo sapiens OX=9606 GN=IGHV3OR16-13 PE=4 SV=1
1273	4111	sp|P01764|HV323_HUMAN	55.93	22	22	0	4080000		2	1	2	0	Carbamidomethylation	12582	Immunoglobulin heavy variable 3-23 OS=Homo sapiens OX=9606 GN=IGHV3-23 PE=1 SV=2
1273	4112	sp|P01763|HV348_HUMAN	55.93	22	22	0	4080000		2	1	2	0	Carbamidomethylation	12813	Immunoglobulin heavy variable 3-48 OS=Homo sapiens OX=9606 GN=IGHV3-48 PE=1 SV=2
1273	4113	sp|P01780|HV307_HUMAN	55.93	22	22	0	4080000		2	1	2	0	Carbamidomethylation	12943	Immunoglobulin heavy variable 3-7 OS=Homo sapiens OX=9606 GN=IGHV3-7 PE=1 SV=2
1273	4114	tr|A0A0C4DH30|A0A0C4DH30_HUMAN	55.93	22	22	0	4080000		2	1	2	0	Carbamidomethylation	13070	Immunoglobulin heavy variable 3-16 (non-functional) (Fragment) OS=Homo sapiens OX=9606 GN=IGHV3-16 PE=4 SV=1
1273	4115	sp|A0A0B4J1Y9|HV372_HUMAN	55.93	22	22	0	4080000		2	1	2	0	Carbamidomethylation	13203	Immunoglobulin heavy variable 3-72 OS=Homo sapiens OX=9606 GN=IGHV3-72 PE=3 SV=1
1273	4116	tr|A0A075B7D8|A0A075B7D8_HUMAN	55.93	22	22	0	4080000		2	1	2	0	Carbamidomethylation	13080	Immunoglobulin heavy variable 3/OR15-7 (pseudogene) (Fragment) OS=Homo sapiens OX=9606 GN=IGHV3OR15-7 PE=1 SV=1
1357	4321	sp|Q6P9F7|LRC8B_HUMAN	55.9	2	2	0	1120000		1	1	1	0		92390	Volume-regulated anion channel subunit LRRC8B OS=Homo sapiens OX=9606 GN=LRRC8B PE=1 SV=2
1241	4022	sp|Q16099|GRIK4_HUMAN	55.89	2	2	0	4690000		2	1	2	0	Carbamidomethylation	107246	Glutamate receptor ionotropic kainate 4 OS=Homo sapiens OX=9606 GN=GRIK4 PE=2 SV=2
1217	3321	tr|A0A0A0MRE1|A0A0A0MRE1_HUMAN	55.61	6	6	0	5550000		3	3	3	0		70320	Exocyst complex component 7 (Fragment) OS=Homo sapiens OX=9606 GN=EXOC7 PE=1 SV=1
1217	3322	tr|B4DJ07|B4DJ07_HUMAN	55.61	5	5	0	5550000		3	3	3	0		74672	Exocyst complex component 7 OS=Homo sapiens OX=9606 GN=EXOC7 PE=1 SV=1
1217	3323	tr|A0A0A0MSB8|A0A0A0MSB8_HUMAN	55.61	5	5	0	5550000		3	3	3	0		78809	Exocyst complex component 7 OS=Homo sapiens OX=9606 GN=EXOC7 PE=1 SV=1
1217	3324	sp|Q9UPT5|EXOC7_HUMAN	55.61	5	5	0	5550000		3	3	3	0		83382	Exocyst complex component 7 OS=Homo sapiens OX=9606 GN=EXOC7 PE=1 SV=3
1211	4328	sp|Q96FJ2|DYL2_HUMAN	55.58	20	20	0	14100000		2	2	4	0	Carbamidomethylation	10350	Dynein light chain 2 cytoplasmic OS=Homo sapiens OX=9606 GN=DYNLL2 PE=1 SV=1
1211	4719	sp|P63167|DYL1_HUMAN	55.58	12	12	0	11600000		1	1	2	0	Carbamidomethylation	10366	Dynein light chain 1 cytoplasmic OS=Homo sapiens OX=9606 GN=DYNLL1 PE=1 SV=1
1104	3158	sp|O95573|ACSL3_HUMAN	55.55	4	4	0	15500000		3	3	3	0	Carbamidomethylation	80420	Long-chain-fatty-acid--CoA ligase 3 OS=Homo sapiens OX=9606 GN=ACSL3 PE=1 SV=3
1192	3612	sp|Q86V48|LUZP1_HUMAN	55.52	3	3	0	7120000		2	2	2	0		120275	Leucine zipper protein 1 OS=Homo sapiens OX=9606 GN=LUZP1 PE=1 SV=2
821	2961	tr|D6RAS9|D6RAS9_HUMAN	55.22	4	4	0	10600000		4	1	6	0	Carbamidomethylation	130697	Ras-specific guanine nucleotide-releasing factor 2 OS=Homo sapiens OX=9606 GN=RASGRF2 PE=1 SV=1
821	2962	sp|O14827|RGRF2_HUMAN	55.22	4	4	0	10600000		4	1	6	0	Carbamidomethylation	140764	Ras-specific guanine nucleotide-releasing factor 2 OS=Homo sapiens OX=9606 GN=RASGRF2 PE=1 SV=2
992	3249	tr|F5H018|F5H018_HUMAN	55.2	15	11	4	11000000	259000	3	3	3	1		22436	GTP-binding nuclear protein Ran (Fragment) OS=Homo sapiens OX=9606 GN=RAN PE=1 SV=8
992	3250	sp|P62826|RAN_HUMAN	55.2	13	10	4	11000000	259000	3	3	3	1		24423	GTP-binding nuclear protein Ran OS=Homo sapiens OX=9606 GN=RAN PE=1 SV=3
992	3251	tr|B5MDF5|B5MDF5_HUMAN	55.2	12	9	3	11000000	259000	3	3	3	1		26224	GTP-binding nuclear protein Ran OS=Homo sapiens OX=9606 GN=RAN PE=1 SV=1
992	3252	tr|J3KQE5|J3KQE5_HUMAN	55.2	12	9	3	11000000	259000	3	3	3	1		26816	GTP-binding nuclear protein Ran (Fragment) OS=Homo sapiens OX=9606 GN=RAN PE=1 SV=1
1187	3478	sp|Q9NSD9|SYFB_HUMAN	55.2	3	3	0	5040000		2	2	2	0		66116	Phenylalanine--tRNA ligase beta subunit OS=Homo sapiens OX=9606 GN=FARSB PE=1 SV=3
1266	3994	tr|B7Z685|B7Z685_HUMAN	55.04	4	4	0	3070000		2	2	2	0		62762	Guanylate cyclase 1 soluble beta 3 isoform CRA_c OS=Homo sapiens OX=9606 GN=GUCY1B1 PE=1 SV=1
1266	3995	tr|D6RC99|D6RC99_HUMAN	55.04	4	4	0	3070000		2	2	2	0		67519	Guanylate cyclase soluble subunit beta-1 OS=Homo sapiens OX=9606 GN=GUCY1B1 PE=1 SV=1
1266	3996	sp|Q02153|GCYB1_HUMAN	55.04	3	3	0	3070000		2	2	2	0		70515	Guanylate cyclase soluble subunit beta-1 OS=Homo sapiens OX=9606 GN=GUCY1B1 PE=1 SV=1
1266	3997	tr|E9PCN2|E9PCN2_HUMAN	55.04	3	3	0	3070000		2	2	2	0		73072	Guanylate cyclase soluble subunit beta-1 OS=Homo sapiens OX=9606 GN=GUCY1B1 PE=1 SV=1
949	3147	sp|Q15386|UBE3C_HUMAN	55.03	4	4	0	1730000		4	3	4	0		123923	Ubiquitin-protein ligase E3C OS=Homo sapiens OX=9606 GN=UBE3C PE=1 SV=3
1075	3095	sp|Q8WVV4|POF1B_HUMAN	55	8	0	8		2050000	4	4	0	4		68065	Protein POF1B OS=Homo sapiens OX=9606 GN=POF1B PE=1 SV=3
1625	5046	tr|A0A1B0GTS0|A0A1B0GTS0_HUMAN	54.86	9	9	0	19100000		1	1	1	0		14421	Proline-rich transmembrane protein 2 (Fragment) OS=Homo sapiens OX=9606 GN=PRRT2 PE=1 SV=1
1625	5048	sp|Q7Z6L0|PRRT2_HUMAN	54.86	4	4	0	19100000		1	1	1	0		34945	Proline-rich transmembrane protein 2 OS=Homo sapiens OX=9606 GN=PRRT2 PE=1 SV=1
987	2974	sp|Q6PCB7|S27A1_HUMAN	54.75	4	4	0	8850000		3	2	4	0		71108	Long-chain fatty acid transport protein 1 OS=Homo sapiens OX=9606 GN=SLC27A1 PE=2 SV=1
1113	4142	sp|Q6DRA6|H2B2D_HUMAN	54.62	15	15	5	0		2	1	2	1	Oxidation (M); Deamidation (NQ)	18018	Putative histone H2B type 2-D OS=Homo sapiens OX=9606 GN=HIST2H2BD PE=5 SV=3
1113	4143	sp|Q6DN03|H2B2C_HUMAN	54.62	12	12	5	0		2	1	2	1	Oxidation (M); Deamidation (NQ)	21472	Putative histone H2B type 2-C OS=Homo sapiens OX=9606 GN=HIST2H2BC PE=5 SV=3
1157	3319	sp|P31146|COR1A_HUMAN	54.49	8	8	0	14300000		4	4	4	0		51026	Coronin-1A OS=Homo sapiens OX=9606 GN=CORO1A PE=1 SV=4
1626	5050	tr|E9PN50|E9PN50_HUMAN	54.42	6	6	0	2020000		1	1	1	0		28586	26S proteasome regulatory subunit 6A (Fragment) OS=Homo sapiens OX=9606 GN=PSMC3 PE=1 SV=9
1626	5051	tr|E9PMD8|E9PMD8_HUMAN	54.42	5	5	0	2020000		1	1	1	0		32915	26S proteasome regulatory subunit 6A (Fragment) OS=Homo sapiens OX=9606 GN=PSMC3 PE=1 SV=9
1626	5052	tr|E9PKD5|E9PKD5_HUMAN	54.42	5	5	0	2020000		1	1	1	0		34614	26S proteasome regulatory subunit 6A (Fragment) OS=Homo sapiens OX=9606 GN=PSMC3 PE=1 SV=2
1626	5053	tr|E9PM69|E9PM69_HUMAN	54.42	4	4	0	2020000		1	1	1	0		44324	26S proteasome regulatory subunit 6A OS=Homo sapiens OX=9606 GN=PSMC3 PE=1 SV=1
1626	5054	tr|R4GNH3|R4GNH3_HUMAN	54.42	4	4	0	2020000		1	1	1	0		47352	26S proteasome regulatory subunit 6A OS=Homo sapiens OX=9606 GN=PSMC3 PE=1 SV=1
1626	5055	sp|P17980|PRS6A_HUMAN	54.42	4	4	0	2020000		1	1	1	0		49204	26S proteasome regulatory subunit 6A OS=Homo sapiens OX=9606 GN=PSMC3 PE=1 SV=3
1149	3358	tr|E9PKP7|E9PKP7_HUMAN	54.36	4	4	0	6540000		2	2	2	0		87436	Nucleolar transcription factor 1 OS=Homo sapiens OX=9606 GN=UBTF PE=1 SV=1
1149	3359	sp|P17480|UBF1_HUMAN	54.36	4	4	0	6540000		2	2	2	0		89406	Nucleolar transcription factor 1 OS=Homo sapiens OX=9606 GN=UBTF PE=1 SV=1
1468	4591	tr|I3L112|I3L112_HUMAN	54.34	3	3	0	3890000		1	1	1	0		51220	Diacylglycerol kinase (Fragment) OS=Homo sapiens OX=9606 GN=DGKE PE=1 SV=1
1468	4592	sp|P52429|DGKE_HUMAN	54.34	2	2	0	3890000		1	1	1	0		63927	Diacylglycerol kinase epsilon OS=Homo sapiens OX=9606 GN=DGKE PE=1 SV=1
989	3027	sp|Q9ULH7|MKL2_HUMAN	54.34	4	4	0	16300000		4	4	4	0		118127	MKL/myocardin-like protein 2 OS=Homo sapiens OX=9606 GN=MKL2 PE=1 SV=3
1102	3126	sp|Q9Y4F5|C170B_HUMAN	54.15	3	3	0	6770000		4	3	4	0		171687	Centrosomal protein of 170 kDa protein B OS=Homo sapiens OX=9606 GN=CEP170B PE=1 SV=4
1102	3127	tr|J3KQR7|J3KQR7_HUMAN	54.15	3	3	0	6770000		4	3	4	0		171758	Centrosomal protein of 170 kDa protein B OS=Homo sapiens OX=9606 GN=CEP170B PE=1 SV=1
1282	4271	sp|Q7Z7K6|CENPV_HUMAN	54.11	12	12	0	7240000		2	2	2	0	Carbamidomethylation	29946	Centromere protein V OS=Homo sapiens OX=9606 GN=CENPV PE=1 SV=1
1281	4249	tr|H3BUF6|H3BUF6_HUMAN	54.05	3	3	0	5210000		2	2	2	0		112714	Ataxin-2-like protein OS=Homo sapiens OX=9606 GN=ATXN2L PE=1 SV=1
1281	4250	sp|Q8WWM7|ATX2L_HUMAN	54.05	3	3	0	5210000		2	2	2	0		113374	Ataxin-2-like protein OS=Homo sapiens OX=9606 GN=ATXN2L PE=1 SV=2
1168	3613	sp|Q9UPW5|CBPC1_HUMAN	53.98	2	2	0	4430000		2	2	2	0		138448	Cytosolic carboxypeptidase 1 OS=Homo sapiens OX=9606 GN=AGTPBP1 PE=1 SV=3
1168	3614	tr|J3KNS1|J3KNS1_HUMAN	53.98	2	2	0	4430000		2	2	2	0		143231	Cytosolic carboxypeptidase 1 OS=Homo sapiens OX=9606 GN=AGTPBP1 PE=1 SV=1
1525	4746	sp|P61956|SUMO2_HUMAN	53.92	13	13	0	3790000		1	1	1	0		10871	Small ubiquitin-related modifier 2 OS=Homo sapiens OX=9606 GN=SUMO2 PE=1 SV=3
1525	4747	sp|P55854|SUMO3_HUMAN	53.92	12	12	0	3790000		1	1	1	0		11637	Small ubiquitin-related modifier 3 OS=Homo sapiens OX=9606 GN=SUMO3 PE=1 SV=2
1525	4748	tr|A8MUA9|A8MUA9_HUMAN	53.92	9	9	0	3790000		1	1	1	0		15318	SMT3 suppressor of mif two 3 homolog 3 (Yeast) isoform CRA_d OS=Homo sapiens OX=9606 GN=SUMO3 PE=1 SV=1
1525	4749	tr|A8MU27|A8MU27_HUMAN	53.92	8	8	0	3790000		1	1	1	0		16956	Small ubiquitin-related modifier 3 OS=Homo sapiens OX=9606 GN=SUMO3 PE=1 SV=1
1525	5061	sp|Q6EEV6|SUMO4_HUMAN	53.92	13	13	0	3790000		1	1	1	0		10685	Small ubiquitin-related modifier 4 OS=Homo sapiens OX=9606 GN=SUMO4 PE=1 SV=2
1121	3116	sp|Q14574|DSC3_HUMAN	53.56	4	2	2	3400000	1090000	3	3	1	2		99969	Desmocollin-3 OS=Homo sapiens OX=9606 GN=DSC3 PE=1 SV=3
1270	4052	sp|P07384|CAN1_HUMAN	53.17	3	2	1	2260000	274000	2	2	1	1		81890	Calpain-1 catalytic subunit OS=Homo sapiens OX=9606 GN=CAPN1 PE=1 SV=1
908	3276	sp|Q8N5V2|NGEF_HUMAN	53.1	5	5	0	8860000		3	3	5	0		82496	Ephexin-1 OS=Homo sapiens OX=9606 GN=NGEF PE=1 SV=2
908	3287	tr|C9JTV7|C9JTV7_HUMAN	53.1	18	18	0	8860000		3	3	5	0		22034	Ephexin-1 (Fragment) OS=Homo sapiens OX=9606 GN=NGEF PE=1 SV=1
1024	3179	sp|Q96BY6|DOC10_HUMAN	52.94	2	2	0	4370000		4	3	4	0		249529	Dedicator of cytokinesis protein 10 OS=Homo sapiens OX=9606 GN=DOCK10 PE=1 SV=3
1112	4007	sp|Q96L34|MARK4_HUMAN	52.89	3	3	0	1880000		2	1	3	0		82520	MAP/microtubule affinity-regulating kinase 4 OS=Homo sapiens OX=9606 GN=MARK4 PE=1 SV=1
1627	5071	sp|Q15818|NPTX1_HUMAN	52.6	4	4	0	1360000		1	1	1	0		47122	Neuronal pentraxin-1 OS=Homo sapiens OX=9606 GN=NPTX1 PE=2 SV=2
1190	3546	sp|Q96B97|SH3K1_HUMAN	52.44	3	3	0	8730000		2	2	2	0		73126	SH3 domain-containing kinase-binding protein 1 OS=Homo sapiens OX=9606 GN=SH3KBP1 PE=1 SV=2
1190	3590	tr|Q5JPT2|Q5JPT2_HUMAN	52.44	4	4	0	8730000		2	2	2	0		70443	SH3 domain-containing kinase-binding protein 1 (Fragment) OS=Homo sapiens OX=9606 GN=SH3KBP1 PE=1 SV=1
1190	3901	tr|Q5VSN0|Q5VSN0_HUMAN	52.44	4	4	0	8730000		2	2	2	0		61434	SH3 domain-containing kinase-binding protein 1 OS=Homo sapiens OX=9606 GN=SH3KBP1 PE=1 SV=1
1190	4282	tr|Q5JPT1|Q5JPT1_HUMAN	52.44	11	11	0	8730000		2	2	2	0		22793	SH3 domain-containing kinase-binding protein 1 (Fragment) OS=Homo sapiens OX=9606 GN=SH3KBP1 PE=1 SV=1
1152	3666	tr|A0A0C4DG51|A0A0C4DG51_HUMAN	52.4	3	3	0	4760000		2	2	2	0		71878	Calcium-independent phospholipase A2-gamma (Fragment) OS=Homo sapiens OX=9606 GN=PNPLA8 PE=1 SV=1
1152	3667	sp|Q9NP80|PLPL8_HUMAN	52.4	3	3	0	4760000		2	2	2	0		88477	Calcium-independent phospholipase A2-gamma OS=Homo sapiens OX=9606 GN=PNPLA8 PE=1 SV=1
1101	3101	tr|A0A0C4DG98|A0A0C4DG98_HUMAN	52.27	2	2	0	4290000		3	3	3	0		169581	THO complex subunit 2 OS=Homo sapiens OX=9606 GN=THOC2 PE=1 SV=1
1101	3102	sp|Q8NI27|THOC2_HUMAN	52.27	2	2	0	4290000		3	3	3	0		182774	THO complex subunit 2 OS=Homo sapiens OX=9606 GN=THOC2 PE=1 SV=2
1060	3290	tr|E9PKC0|E9PKC0_HUMAN	51.88	2	2	0	2360000		3	1	3	0		144424	Pleckstrin homology domain-containing family A member 7 OS=Homo sapiens OX=9606 GN=PLEKHA7 PE=1 SV=1
1060	3296	sp|Q6IQ23|PKHA7_HUMAN	51.88	2	2	0	2360000		3	1	3	0		127135	Pleckstrin homology domain-containing family A member 7 OS=Homo sapiens OX=9606 GN=PLEKHA7 PE=1 SV=2
1048	3015	sp|Q9H269|VPS16_HUMAN	51.69	6	6	0	12700000		4	4	4	0		94694	Vacuolar protein sorting-associated protein 16 homolog OS=Homo sapiens OX=9606 GN=VPS16 PE=1 SV=2
1512	4394	sp|Q06481|APLP2_HUMAN	51.49	3	3	0	6000000		2	1	2	0		86956	Amyloid-like protein 2 OS=Homo sapiens OX=9606 GN=APLP2 PE=1 SV=2
1153	3916	sp|Q27J81|INF2_HUMAN	51.2	2	2	0	6140000		2	2	2	0		135624	Inverted formin-2 OS=Homo sapiens OX=9606 GN=INF2 PE=1 SV=2
979	3220	sp|Q5T848|GP158_HUMAN	51.19	2	2	0	15900000		3	3	4	0		135489	Probable G-protein coupled receptor 158 OS=Homo sapiens OX=9606 GN=GPR158 PE=1 SV=1
1123	3222	sp|Q14CZ8|HECAM_HUMAN	51.18	9	9	0	5800000		3	2	3	0		46027	Hepatocyte cell adhesion molecule OS=Homo sapiens OX=9606 GN=HEPACAM PE=1 SV=1
1177	5315	tr|B4DFI2|B4DFI2_HUMAN	51.14	15	15	0	4670000		2	2	2	0	Carbamidomethylation	18046	Claudin OS=Homo sapiens OX=9606 GN=CLDN11 PE=1 SV=1
1177	5316	sp|O75508|CLD11_HUMAN	51.14	12	12	0	4670000		2	2	2	0	Carbamidomethylation	21993	Claudin-11 OS=Homo sapiens OX=9606 GN=CLDN11 PE=1 SV=2
1001	4058	tr|J3QQY7|J3QQY7_HUMAN	51.13	22	22	0	4380000		2	1	4	0		12003	Protein TANC2 (Fragment) OS=Homo sapiens OX=9606 GN=TANC2 PE=1 SV=1
1001	4059	tr|J3KTM5|J3KTM5_HUMAN	51.13	16	16	0	4380000		2	1	4	0		16341	Protein TANC2 (Fragment) OS=Homo sapiens OX=9606 GN=TANC2 PE=1 SV=1
1143	3339	sp|Q9Y2H5|PKHA6_HUMAN	51.01	3	3	0	8510000		3	3	3	0	Deamidation (NQ)	117128	Pleckstrin homology domain-containing family A member 6 OS=Homo sapiens OX=9606 GN=PLEKHA6 PE=1 SV=4
1143	3340	tr|Q5VTI5|Q5VTI5_HUMAN	51.01	3	3	0	8510000		3	3	3	0	Deamidation (NQ)	119291	Pleckstrin homology domain-containing family A member 6 OS=Homo sapiens OX=9606 GN=PLEKHA6 PE=1 SV=1
1143	3341	tr|A0A1B0GUN5|A0A1B0GUN5_HUMAN	51.01	3	3	0	8510000		3	3	3	0	Deamidation (NQ)	131290	Pleckstrin homology domain-containing family A member 6 OS=Homo sapiens OX=9606 GN=PLEKHA6 PE=1 SV=1
1283	4284	sp|Q13621|S12A1_HUMAN	50.97	2	2	0	2130000		2	1	2	0	Deamidation (NQ)	121450	Solute carrier family 12 member 1 OS=Homo sapiens OX=9606 GN=SLC12A1 PE=1 SV=2
1200	3727	tr|A0A087WSZ7|A0A087WSZ7_HUMAN	50.79	3	3	0	2220000		2	1	2	0		77023	Phosphodiesterase OS=Homo sapiens OX=9606 GN=PDE4D PE=1 SV=1
1200	3728	tr|A0A1B0GW84|A0A1B0GW84_HUMAN	50.79	3	3	0	2220000		2	1	2	0		79202	Phosphodiesterase OS=Homo sapiens OX=9606 GN=PDE4D PE=1 SV=1
1200	3732	sp|Q08499|PDE4D_HUMAN	50.79	2	2	0	2220000		2	1	2	0		91115	cAMP-specific 3' 5'-cyclic phosphodiesterase 4D OS=Homo sapiens OX=9606 GN=PDE4D PE=1 SV=2
1195	3636	sp|Q9P286|PAK5_HUMAN	50.73	3	3	0	2350000		2	2	2	0		80745	Serine/threonine-protein kinase PAK 5 OS=Homo sapiens OX=9606 GN=PAK5 PE=1 SV=1
1125	4034	tr|B7Z385|B7Z385_HUMAN	50.53	6	6	0	14500000		2	2	3	0	Deamidation (NQ)	39911	Adenylyl cyclase-associated protein OS=Homo sapiens OX=9606 GN=CAP2 PE=1 SV=1
1125	4036	tr|A0A087WZ15|A0A087WZ15_HUMAN	50.53	6	6	0	14500000		2	2	3	0	Deamidation (NQ)	43552	Adenylyl cyclase-associated protein OS=Homo sapiens OX=9606 GN=CAP2 PE=1 SV=1
1125	4037	tr|A0A087X0J3|A0A087X0J3_HUMAN	50.53	6	6	0	14500000		2	2	3	0	Deamidation (NQ)	43531	Adenylyl cyclase-associated protein OS=Homo sapiens OX=9606 GN=CAP2 PE=1 SV=1
1125	4038	tr|E9PDI2|E9PDI2_HUMAN	50.53	5	5	0	14500000		2	2	3	0	Deamidation (NQ)	49823	Adenylyl cyclase-associated protein OS=Homo sapiens OX=9606 GN=CAP2 PE=1 SV=1
1125	4039	sp|P40123|CAP2_HUMAN	50.53	5	5	0	14500000		2	2	3	0	Deamidation (NQ)	52824	Adenylyl cyclase-associated protein 2 OS=Homo sapiens OX=9606 GN=CAP2 PE=1 SV=1
1164	3519	sp|O15042|SR140_HUMAN	50.31	3	3	0	3820000		2	2	2	0		118292	U2 snRNP-associated SURP motif-containing protein OS=Homo sapiens OX=9606 GN=U2SURP PE=1 SV=2
1073	3060	sp|Q8NFP4|MDGA1_HUMAN	50.19	5	5	0	7610000		4	4	4	0	Carbamidomethylation	105790	MAM domain-containing glycosylphosphatidylinositol anchor protein 1 OS=Homo sapiens OX=9606 GN=MDGA1 PE=1 SV=1
1232	3710	sp|Q8IV36|HID1_HUMAN	50.16	3	3	0	1980000		2	2	2	0		88745	Protein HID1 OS=Homo sapiens OX=9606 GN=HID1 PE=1 SV=1
1084	3930	tr|B1AK87|B1AK87_HUMAN	50.03	9	9	4	7490000	229000	2	2	2	1		29295	Capping protein (Actin filament) muscle Z-line beta isoform CRA_a OS=Homo sapiens OX=9606 GN=CAPZB PE=1 SV=1
1084	3931	sp|P47756|CAPZB_HUMAN	50.03	9	9	4	7490000	229000	2	2	2	1		31350	F-actin-capping protein subunit beta OS=Homo sapiens OX=9606 GN=CAPZB PE=1 SV=4
1084	3933	tr|B1AK88|B1AK88_HUMAN	50.03	8	8	3	7490000	229000	2	2	2	1		33781	Capping protein (Actin filament) muscle Z-line beta isoform CRA_d OS=Homo sapiens OX=9606 GN=CAPZB PE=1 SV=1
1277	4152	sp|A0A0B4J1V6|HV373_HUMAN	49.99	20	8	12		1380000	2	1	1	1	Carbamidomethylation	12858	Immunoglobulin heavy variable 3-73 OS=Homo sapiens OX=9606 GN=IGHV3-73 PE=3 SV=1
1236	3754	sp|Q9UI40|NCKX2_HUMAN	49.54	3	3	0	10900000		2	2	2	0		73664	Sodium/potassium/calcium exchanger 2 OS=Homo sapiens OX=9606 GN=SLC24A2 PE=1 SV=1
1072	2992	sp|P12931|SRC_HUMAN	49.45	6	6	0	2280000		4	1	4	0		59835	Proto-oncogene tyrosine-protein kinase Src OS=Homo sapiens OX=9606 GN=SRC PE=1 SV=3
1628	5115	tr|A0A087X1X9|A0A087X1X9_HUMAN	49.42	3	3	0	4180000		1	1	1	0		49219	Stromal membrane-associated protein 1 OS=Homo sapiens OX=9606 GN=SMAP1 PE=1 SV=1
1628	5116	sp|Q8IYB5|SMAP1_HUMAN	49.42	3	3	0	4180000		1	1	1	0		50386	Stromal membrane-associated protein 1 OS=Homo sapiens OX=9606 GN=SMAP1 PE=1 SV=2
940	3188	tr|E9PLK3|E9PLK3_HUMAN	49.37	3	3	0	8960000		3	3	4	0	Deamidation (NQ)	102988	Aminopeptidase OS=Homo sapiens OX=9606 GN=NPEPPS PE=1 SV=1
940	3189	sp|P55786|PSA_HUMAN	49.37	3	3	0	8960000		3	3	4	0	Deamidation (NQ)	103276	Puromycin-sensitive aminopeptidase OS=Homo sapiens OX=9606 GN=NPEPPS PE=1 SV=2
1269	4048	sp|P14415|AT1B2_HUMAN	49.33	10	10	0	5900000		2	2	2	0		33367	Sodium/potassium-transporting ATPase subunit beta-2 OS=Homo sapiens OX=9606 GN=ATP1B2 PE=1 SV=3
1193	3617	sp|Q9ULK0|GRID1_HUMAN	49.32	2	2	0	6640000		2	2	2	0		112131	Glutamate receptor ionotropic delta-1 OS=Homo sapiens OX=9606 GN=GRID1 PE=2 SV=2
1218	3371	tr|H0YMB1|H0YMB1_HUMAN	49.29	9	9	0	53400000		3	3	3	0		34157	Regulator of microtubule dynamics protein 3 (Fragment) OS=Homo sapiens OX=9606 GN=RMDN3 PE=1 SV=1
1218	3372	sp|Q96TC7|RMD3_HUMAN	49.29	6	6	0	53400000		3	3	3	0		52118	Regulator of microtubule dynamics protein 3 OS=Homo sapiens OX=9606 GN=RMDN3 PE=1 SV=2
1223	3527	tr|E7ER27|E7ER27_HUMAN	49.23	5	5	0	6480000		2	2	2	0		53929	Peroxisomal multifunctional enzyme type 2 OS=Homo sapiens OX=9606 GN=HSD17B4 PE=1 SV=3
1223	3528	sp|P51659|DHB4_HUMAN	49.23	3	3	0	6480000		2	2	2	0		79686	Peroxisomal multifunctional enzyme type 2 OS=Homo sapiens OX=9606 GN=HSD17B4 PE=1 SV=3
1223	4055	tr|E7EWE5|E7EWE5_HUMAN	49.23	3	3	0	6480000		2	2	2	0		77587	Peroxisomal multifunctional enzyme type 2 OS=Homo sapiens OX=9606 GN=HSD17B4 PE=1 SV=1
1520	4707	tr|E5RJU9|E5RJU9_HUMAN	49.07	2	2	0	3890000		1	1	1	0		57521	Protein LYRIC OS=Homo sapiens OX=9606 GN=MTDH PE=1 SV=1
1520	4708	sp|Q86UE4|LYRIC_HUMAN	49.07	2	2	0	3890000		1	1	1	0		63837	Protein LYRIC OS=Homo sapiens OX=9606 GN=MTDH PE=1 SV=2
1629	5121	tr|A0A1B0GXJ2|A0A1B0GXJ2_HUMAN	49.04	23	23	0	0		1	1	1	0	Deamidation (NQ)	7825	Septin-2 (Fragment) OS=Homo sapiens OX=9606 GN=SEPT2 PE=1 SV=1
1629	5122	tr|C9JFT1|C9JFT1_HUMAN	49.04	22	22	0	0		1	1	1	0	Deamidation (NQ)	7896	Septin-2 (Fragment) OS=Homo sapiens OX=9606 GN=SEPT2 PE=1 SV=1
1629	5123	tr|F8WB65|F8WB65_HUMAN	49.04	20	20	0	0		1	1	1	0	Deamidation (NQ)	8878	Septin-2 OS=Homo sapiens OX=9606 GN=SEPT2 PE=1 SV=1
1629	5124	tr|B5MD47|B5MD47_HUMAN	49.04	17	17	0	0		1	1	1	0	Deamidation (NQ)	10332	Septin-2 (Fragment) OS=Homo sapiens OX=9606 GN=SEPT2 PE=1 SV=1
1629	5125	tr|C9JZI2|C9JZI2_HUMAN	49.04	15	15	0	0		1	1	1	0	Deamidation (NQ)	11637	Septin-2 (Fragment) OS=Homo sapiens OX=9606 GN=SEPT2 PE=1 SV=1
1629	5126	tr|C9IY94|C9IY94_HUMAN	49.04	13	13	0	0		1	1	1	0	Deamidation (NQ)	13737	Septin-2 (Fragment) OS=Homo sapiens OX=9606 GN=SEPT2 PE=1 SV=1
1629	5127	tr|C9IZU3|C9IZU3_HUMAN	49.04	12	12	0	0		1	1	1	0	Deamidation (NQ)	14770	Septin-2 (Fragment) OS=Homo sapiens OX=9606 GN=SEPT2 PE=1 SV=1
1629	5128	tr|C9JQJ4|C9JQJ4_HUMAN	49.04	11	11	0	0		1	1	1	0	Deamidation (NQ)	16583	Septin-2 (Fragment) OS=Homo sapiens OX=9606 GN=SEPT2 PE=1 SV=1
1629	5129	tr|C9J938|C9J938_HUMAN	49.04	11	11	0	0		1	1	1	0	Deamidation (NQ)	16786	Septin-2 (Fragment) OS=Homo sapiens OX=9606 GN=SEPT2 PE=1 SV=1
1629	5130	tr|C9JB25|C9JB25_HUMAN	49.04	9	9	0	0		1	1	1	0	Deamidation (NQ)	19621	Septin-2 (Fragment) OS=Homo sapiens OX=9606 GN=SEPT2 PE=1 SV=1
1629	5131	tr|C9J2Q4|C9J2Q4_HUMAN	49.04	9	9	0	0		1	1	1	0	Deamidation (NQ)	21087	Septin-2 (Fragment) OS=Homo sapiens OX=9606 GN=SEPT2 PE=1 SV=1
1629	5132	tr|B5MCX3|B5MCX3_HUMAN	49.04	5	5	0	0		1	1	1	0	Deamidation (NQ)	36940	Septin-2 OS=Homo sapiens OX=9606 GN=SEPT2 PE=1 SV=1
1629	5133	sp|Q15019|SEPT2_HUMAN	49.04	4	4	0	0		1	1	1	0	Deamidation (NQ)	41487	Septin-2 OS=Homo sapiens OX=9606 GN=SEPT2 PE=1 SV=1
1271	4087	tr|G3XAI9|G3XAI9_HUMAN	48.85	18	0	18		1420000	2	2	0	2		12410	Protein FAM133B OS=Homo sapiens OX=9606 GN=FAM133B PE=1 SV=1
1271	4088	sp|Q5BKY9|F133B_HUMAN	48.85	8	0	8		1420000	2	2	0	2		28385	Protein FAM133B OS=Homo sapiens OX=9606 GN=FAM133B PE=1 SV=1
1271	4089	sp|Q8N9E0|F133A_HUMAN	48.85	8	0	8		1420000	2	2	0	2		28941	Protein FAM133A OS=Homo sapiens OX=9606 GN=FAM133A PE=1 SV=1
1025	3243	tr|E9PDF6|E9PDF6_HUMAN	48.81	4	4	0	8160000		4	4	4	0		128481	Unconventional myosin-Ib OS=Homo sapiens OX=9606 GN=MYO1B PE=1 SV=1
1025	3244	sp|O43795|MYO1B_HUMAN	48.81	4	4	0	8160000		4	4	4	0		131985	Unconventional myosin-Ib OS=Homo sapiens OX=9606 GN=MYO1B PE=1 SV=3
1198	3695	tr|A0A0A0MSE1|A0A0A0MSE1_HUMAN	48.8	2	2	0	5230000		2	2	2	0		142458	Receptor protein-tyrosine kinase OS=Homo sapiens OX=9606 GN=ERBB4 PE=1 SV=2
1198	3696	sp|Q15303|ERBB4_HUMAN	48.8	2	2	0	5230000		2	2	2	0		146808	Receptor tyrosine-protein kinase erbB-4 OS=Homo sapiens OX=9606 GN=ERBB4 PE=1 SV=1
1151	3622	tr|A2A2F0|A2A2F0_HUMAN	48.72	2	2	0	3770000		2	2	2	0		147390	Ral GTPase-activating protein subunit beta (Fragment) OS=Homo sapiens OX=9606 GN=RALGAPB PE=1 SV=1
1151	3624	sp|Q86X10|RLGPB_HUMAN	48.72	2	2	0	3770000		2	2	2	0		166798	Ral GTPase-activating protein subunit beta OS=Homo sapiens OX=9606 GN=RALGAPB PE=1 SV=1
1151	3675	tr|A0A0J9YW54|A0A0J9YW54_HUMAN	48.72	3	3	0	3770000		2	2	2	0		96412	Ral GTPase-activating protein subunit beta (Fragment) OS=Homo sapiens OX=9606 GN=RALGAPB PE=1 SV=1
863	2855	sp|O15085|ARHGB_HUMAN	48.66	4	4	0	11400000		5	5	7	0		167704	Rho guanine nucleotide exchange factor 11 OS=Homo sapiens OX=9606 GN=ARHGEF11 PE=1 SV=1
1126	4091	sp|A8MVW0|F1712_HUMAN	48.65	3	3	0	4370000		2	2	3	0		87435	Protein FAM171A2 OS=Homo sapiens OX=9606 GN=FAM171A2 PE=1 SV=1
1276	4123	tr|Q5T712|Q5T712_HUMAN	48.61	9	9	0	3310000		2	2	2	0		21231	Monoacylglycerol lipase ABHD12 (Fragment) OS=Homo sapiens OX=9606 GN=ABHD12 PE=1 SV=1
1276	4127	sp|Q8N2K0|ABD12_HUMAN	48.61	4	4	0	3310000		2	2	2	0		45097	Monoacylglycerol lipase ABHD12 OS=Homo sapiens OX=9606 GN=ABHD12 PE=1 SV=2
1066	4312	tr|H9KV31|H9KV31_HUMAN	48.58	2	2	0	690000		1	1	3	0	Deamidation (NQ)	91123	Neural cell adhesion molecule 2 OS=Homo sapiens OX=9606 GN=NCAM2 PE=1 SV=2
1066	4313	sp|O15394|NCAM2_HUMAN	48.58	2	2	0	690000		1	1	3	0	Deamidation (NQ)	93046	Neural cell adhesion molecule 2 OS=Homo sapiens OX=9606 GN=NCAM2 PE=1 SV=2
1139	3690	tr|H3BNU1|H3BNU1_HUMAN	48.45	4	4	0	6090000		2	2	2	0		62318	TBC1 domain family member 24 OS=Homo sapiens OX=9606 GN=TBC1D24 PE=1 SV=2
1139	3691	sp|Q9ULP9|TBC24_HUMAN	48.45	4	4	0	6090000		2	2	2	0		62920	TBC1 domain family member 24 OS=Homo sapiens OX=9606 GN=TBC1D24 PE=1 SV=2
1291	4512	sp|Q12768|WASC5_HUMAN	48.45	2	1	1	2740000		2	1	1	1		134286	WASH complex subunit 5 OS=Homo sapiens OX=9606 GN=WASHC5 PE=1 SV=1
1453	4361	tr|F5H6T1|F5H6T1_HUMAN	48.37	4	4	0	6730000		1	1	1	0		38842	ARP2 actin-related protein 2 homolog (Yeast) isoform CRA_d OS=Homo sapiens OX=9606 GN=ACTR2 PE=1 SV=2
1453	4362	sp|P61160|ARP2_HUMAN	48.37	3	3	0	6730000		1	1	1	0		44761	Actin-related protein 2 OS=Homo sapiens OX=9606 GN=ACTR2 PE=1 SV=1
1194	3629	sp|O94983|CMTA2_HUMAN	48.33	2	2	0	9390000		2	2	2	0		131530	Calmodulin-binding transcription activator 2 OS=Homo sapiens OX=9606 GN=CAMTA2 PE=1 SV=3
1194	3630	tr|I3L3W6|I3L3W6_HUMAN	48.33	2	2	0	9390000		2	2	2	0		132127	Calmodulin-binding transcription activator 2 OS=Homo sapiens OX=9606 GN=CAMTA2 PE=1 SV=1
1135	3301	sp|P21359|NF1_HUMAN	48.28	1	1	0	3560000		3	3	3	0		319372	Neurofibromin OS=Homo sapiens OX=9606 GN=NF1 PE=1 SV=2
1135	3389	tr|H0Y465|H0Y465_HUMAN	48.28	1	1	0	2440000		2	2	2	0		281214	Neurofibromin (Fragment) OS=Homo sapiens OX=9606 GN=NF1 PE=1 SV=1
1136	3501	sp|Q9Y6N8|CAD10_HUMAN	48.23	3	3	0	3810000		2	2	2	0		88451	Cadherin-10 OS=Homo sapiens OX=9606 GN=CDH10 PE=1 SV=2
1109	3545	sp|P11166|GTR1_HUMAN	48.14	4	4	0	28900000		2	2	3	0		54084	Solute carrier family 2 facilitated glucose transporter member 1 OS=Homo sapiens OX=9606 GN=SLC2A1 PE=1 SV=2
1461	4502	sp|P33992|MCM5_HUMAN	47.71	2	2	0	2110000		1	1	1	0		82286	DNA replication licensing factor MCM5 OS=Homo sapiens OX=9606 GN=MCM5 PE=1 SV=5
1461	4817	tr|B1AHB1|B1AHB1_HUMAN	47.71	2	2	0	2110000		1	1	1	0		77593	DNA helicase OS=Homo sapiens OX=9606 GN=MCM5 PE=1 SV=1
1231	3704	sp|O60883|ETBR2_HUMAN	47.59	4	4	0	29800000		2	2	2	0	Carbamidomethylation	52771	Prosaposin receptor GPR37L1 OS=Homo sapiens OX=9606 GN=GPR37L1 PE=1 SV=2
1533	4825	tr|A0A0A0MTH3|A0A0A0MTH3_HUMAN	47.49	2	2	0	966000		1	1	1	0		54612	Integrin-linked protein kinase OS=Homo sapiens OX=9606 GN=ILK PE=1 SV=1
1533	5172	sp|Q13418|ILK_HUMAN	47.49	2	2	0	966000		1	1	1	0		51419	Integrin-linked protein kinase OS=Homo sapiens OX=9606 GN=ILK PE=1 SV=2
1449	3462	sp|Q9Y6A2|CP46A_HUMAN	47.18	7	7	0	5240000		3	3	3	0		56821	Cholesterol 24-hydroxylase OS=Homo sapiens OX=9606 GN=CYP46A1 PE=1 SV=1
1529	4785	tr|A0A2C9F2N4|A0A2C9F2N4_HUMAN	47.06	1	1	0	1200000		1	1	1	0		135905	E3 ubiquitin-protein ligase HECW2 OS=Homo sapiens OX=9606 GN=HECW2 PE=1 SV=1
1529	4786	sp|Q9P2P5|HECW2_HUMAN	47.06	1	1	0	1200000		1	1	1	0		175768	E3 ubiquitin-protein ligase HECW2 OS=Homo sapiens OX=9606 GN=HECW2 PE=1 SV=2
1630	5179	sp|Q9NS86|LANC2_HUMAN	46.76	4	4	0	3690000		1	1	1	0		50854	LanC-like protein 2 OS=Homo sapiens OX=9606 GN=LANCL2 PE=1 SV=1
1039	3757	sp|Q15029|U5S1_HUMAN	46.74	2	2	1	2280000		2	1	2	1		109436	116 kDa U5 small nuclear ribonucleoprotein component OS=Homo sapiens OX=9606 GN=EFTUD2 PE=1 SV=1
1631	5188	tr|Q86WV8|Q86WV8_HUMAN	46.49	3	3	0	868000		1	1	1	0		41155	Hamartin OS=Homo sapiens OX=9606 GN=TSC1 PE=1 SV=1
1631	5189	sp|Q92574|TSC1_HUMAN	46.49	1	1	0	868000		1	1	1	0		129766	Hamartin OS=Homo sapiens OX=9606 GN=TSC1 PE=1 SV=2
1007	3284	tr|H0Y390|H0Y390_HUMAN	46.3	1	1	0	1850000		3	1	3	0	Carbamidomethylation; Acetylation (Protein N-term)	505767	Microtubule-actin cross-linking factor 1 isoforms 1/2/3/5 (Fragment) OS=Homo sapiens OX=9606 GN=MACF1 PE=1 SV=1
1010	3292	tr|F6QMI7|F6QMI7_HUMAN	46.11	1	1	0	950000		3	1	3	0		633674	Dystonin OS=Homo sapiens OX=9606 GN=DST PE=1 SV=2
1010	3293	tr|E9PHM6|E9PHM6_HUMAN	46.11	1	1	0	950000		3	1	3	0		629794	Dystonin OS=Homo sapiens OX=9606 GN=DST PE=1 SV=3
1010	3294	tr|F8W9J4|F8W9J4_HUMAN	46.11	0	0	0	950000		3	1	3	0		847987	Dystonin OS=Homo sapiens OX=9606 GN=DST PE=1 SV=1
1010	3295	sp|Q03001|DYST_HUMAN	46.11	0	0	0	950000		3	1	3	0		860679	Dystonin OS=Homo sapiens OX=9606 GN=DST PE=1 SV=4
1110	3744	sp|Q07890|SOS2_HUMAN	46.08	1	1	0	1070000		2	1	3	0		152978	Son of sevenless homolog 2 OS=Homo sapiens OX=9606 GN=SOS2 PE=1 SV=2
1541	5193	tr|G3V4I1|G3V4I1_HUMAN	45.95	17	17	0	1740000		1	1	1	0		8240	Sec1 family domain-containing protein 1 OS=Homo sapiens OX=9606 GN=SCFD1 PE=1 SV=1
1541	5194	tr|G3V363|G3V363_HUMAN	45.95	14	14	0	1740000		1	1	1	0		10501	Sec1 family domain-containing protein 1 OS=Homo sapiens OX=9606 GN=SCFD1 PE=1 SV=1
1541	5195	tr|H0YJS6|H0YJS6_HUMAN	45.95	13	13	0	1740000		1	1	1	0		11873	Sec1 family domain-containing protein 1 (Fragment) OS=Homo sapiens OX=9606 GN=SCFD1 PE=1 SV=1
1541	5196	tr|G3V5F3|G3V5F3_HUMAN	45.95	11	11	0	1740000		1	1	1	0		13791	Sec1 family domain-containing protein 1 OS=Homo sapiens OX=9606 GN=SCFD1 PE=1 SV=1
1541	5197	tr|J3KNG4|J3KNG4_HUMAN	45.95	8	8	0	1740000		1	1	1	0		18239	Sec1 family domain-containing protein 1 OS=Homo sapiens OX=9606 GN=SCFD1 PE=1 SV=1
1541	5198	tr|G3V2M8|G3V2M8_HUMAN	45.95	7	7	0	1740000		1	1	1	0		22478	Sec1 family domain-containing protein 1 (Fragment) OS=Homo sapiens OX=9606 GN=SCFD1 PE=1 SV=1
1541	5199	sp|Q8WVM8|SCFD1_HUMAN	45.95	2	2	0	1740000		1	1	1	0		72380	Sec1 family domain-containing protein 1 OS=Homo sapiens OX=9606 GN=SCFD1 PE=1 SV=4
1202	3735	sp|O75306|NDUS2_HUMAN	45.94	4	4	0	5680000		2	2	2	0		52546	NADH dehydrogenase [ubiquinone] iron-sulfur protein 2 mitochondrial OS=Homo sapiens OX=9606 GN=NDUFS2 PE=1 SV=2
1632	5200	tr|H0Y6A7|H0Y6A7_HUMAN	45.82	5	5	0	4010000		1	1	1	0		28894	Ganglioside-induced differentiation-associated protein 1-like 1 (Fragment) OS=Homo sapiens OX=9606 GN=GDAP1L1 PE=1 SV=1
1632	5201	tr|H0UIB3|H0UIB3_HUMAN	45.82	5	5	0	4010000		1	1	1	0		32021	Ganglioside-induced differentiation-associated protein 1-like 1 OS=Homo sapiens OX=9606 GN=GDAP1L1 PE=1 SV=1
1632	5202	tr|Q5TE61|Q5TE61_HUMAN	45.82	5	5	0	4010000		1	1	1	0		32875	Ganglioside-induced differentiation-associated protein 1-like 1 (Fragment) OS=Homo sapiens OX=9606 GN=GDAP1L1 PE=1 SV=1
1632	5203	tr|A0A087WWT8|A0A087WWT8_HUMAN	45.82	4	4	0	4010000		1	1	1	0		33788	Ganglioside-induced differentiation-associated protein 1-like 1 OS=Homo sapiens OX=9606 GN=GDAP1L1 PE=1 SV=1
1632	5204	sp|Q96MZ0|GD1L1_HUMAN	45.82	4	4	0	4010000		1	1	1	0		41973	Ganglioside-induced differentiation-associated protein 1-like 1 OS=Homo sapiens OX=9606 GN=GDAP1L1 PE=2 SV=2
1248	5205	tr|K7EMA7|K7EMA7_HUMAN	45.79	19	19	0	3480000		1	1	2	0		7923	60S ribosomal protein L23a OS=Homo sapiens OX=9606 GN=RPL23A PE=1 SV=1
1248	5206	sp|P62750|RL23A_HUMAN	45.79	8	8	0	3480000		1	1	2	0		17695	60S ribosomal protein L23a OS=Homo sapiens OX=9606 GN=RPL23A PE=1 SV=1
1248	5207	tr|H7BY10|H7BY10_HUMAN	45.79	8	8	0	3480000		1	1	2	0		17811	60S ribosomal protein L23a (Fragment) OS=Homo sapiens OX=9606 GN=RPL23A PE=1 SV=1
1248	5208	tr|K7EJV9|K7EJV9_HUMAN	45.79	8	8	0	3480000		1	1	2	0		19374	60S ribosomal protein L23a (Fragment) OS=Homo sapiens OX=9606 GN=RPL23A PE=1 SV=1
1248	5209	tr|K7ERT8|K7ERT8_HUMAN	45.79	7	7	0	3480000		1	1	2	0		19640	60S ribosomal protein L23a (Fragment) OS=Homo sapiens OX=9606 GN=RPL23A PE=1 SV=1
1248	5210	tr|A8MUS3|A8MUS3_HUMAN	45.79	7	7	0	3480000		1	1	2	0		21916	60S ribosomal protein L23a OS=Homo sapiens OX=9606 GN=RPL23A PE=1 SV=1
1196	3661	sp|Q9NY59|NSMA2_HUMAN	45.78	3	3	0	8240000		2	2	3	0		71081	Sphingomyelin phosphodiesterase 3 OS=Homo sapiens OX=9606 GN=SMPD3 PE=1 SV=1
1638	5285	sp|Q9BYT5|KRA22_HUMAN	45.75	8	0	8		776000	1	1	0	1	Carbamidomethylation	12957	Keratin-associated protein 2-2 OS=Homo sapiens OX=9606 GN=KRTAP2-2 PE=2 SV=3
1638	5286	tr|F5H1T9|F5H1T9_HUMAN	45.75	8	0	8		776000	1	1	0	1	Carbamidomethylation	13054	Keratin-associated protein 2-1 OS=Homo sapiens OX=9606 GN=KRTAP2-1 PE=4 SV=1
1638	5287	sp|Q9BYU5|KRA21_HUMAN	45.75	8	0	8		776000	1	1	0	1	Carbamidomethylation	13514	Keratin-associated protein 2-1 OS=Homo sapiens OX=9606 GN=KRTAP2-1 PE=2 SV=2
1638	5288	sp|Q9BYR9|KRA24_HUMAN	45.75	8	0	8		776000	1	1	0	1	Carbamidomethylation	13480	Keratin-associated protein 2-4 OS=Homo sapiens OX=9606 GN=KRTAP2-4 PE=1 SV=1
1638	5290	sp|P0C7H8|KRA23_HUMAN	45.75	8	0	8		776000	1	1	0	1	Carbamidomethylation	13480	Keratin-associated protein 2-3 OS=Homo sapiens OX=9606 GN=KRTAP2-3 PE=1 SV=2
1638	5291	tr|F5H6S0|F5H6S0_HUMAN	45.75	8	0	8		776000	1	1	0	1	Carbamidomethylation	13527	Keratin-associated protein 2-2 OS=Homo sapiens OX=9606 GN=KRTAP2-2 PE=4 SV=1
1280	4237	sp|O75487|GPC4_HUMAN	45.75	4	4	0	37900000		2	2	2	0		62412	Glypican-4 OS=Homo sapiens OX=9606 GN=GPC4 PE=1 SV=4
1079	3541	sp|Q6P1M0|S27A4_HUMAN	45.72	3	3	0	5350000		2	1	3	0		72064	Long-chain fatty acid transport protein 4 OS=Homo sapiens OX=9606 GN=SLC27A4 PE=1 SV=1
1633	5217	tr|C9JJV6|C9JJV6_HUMAN	45.5	7	7	0	8190000		1	1	1	0		15864	Myeloid-associated differentiation marker (Fragment) OS=Homo sapiens OX=9606 GN=MYADM PE=1 SV=8
1633	5218	tr|C9JZL8|C9JZL8_HUMAN	45.5	5	5	0	8190000		1	1	1	0		20379	Myeloid-associated differentiation marker (Fragment) OS=Homo sapiens OX=9606 GN=MYADM PE=1 SV=1
1633	5219	tr|C9J5M0|C9J5M0_HUMAN	45.5	4	4	0	8190000		1	1	1	0		26240	Myeloid-associated differentiation marker (Fragment) OS=Homo sapiens OX=9606 GN=MYADM PE=1 SV=1
1633	5220	tr|C9JC07|C9JC07_HUMAN	45.5	4	4	0	8190000		1	1	1	0		28078	Myeloid-associated differentiation marker (Fragment) OS=Homo sapiens OX=9606 GN=MYADM PE=1 SV=1
1633	5223	sp|Q96S97|MYADM_HUMAN	45.5	3	3	0	8190000		1	1	1	0		35274	Myeloid-associated differentiation marker OS=Homo sapiens OX=9606 GN=MYADM PE=1 SV=2
1175	4826	sp|Q8TAB3|PCD19_HUMAN	45.43	1	1	0	1930000		1	1	3	0		126252	Protocadherin-19 OS=Homo sapiens OX=9606 GN=PCDH19 PE=1 SV=3
1450	4246	sp|Q13586|STIM1_HUMAN	45.41	2	2	0	2360000		1	1	1	0		77423	Stromal interaction molecule 1 OS=Homo sapiens OX=9606 GN=STIM1 PE=1 SV=3
1450	4247	tr|G0XQ39|G0XQ39_HUMAN	45.41	2	2	0	2360000		1	1	1	0		88646	STIM1L OS=Homo sapiens OX=9606 GN=STIM1 PE=1 SV=1
1450	4534	tr|E9PNJ4|E9PNJ4_HUMAN	45.41	3	3	0	2360000		1	1	1	0		57620	Stromal interaction molecule 1 OS=Homo sapiens OX=9606 GN=STIM1 PE=1 SV=1
1450	5215	tr|E9PIQ8|E9PIQ8_HUMAN	45.41	10	10	0	2360000		1	1	1	0		16212	Stromal interaction molecule 1 (Fragment) OS=Homo sapiens OX=9606 GN=STIM1 PE=1 SV=1
1204	3755	sp|P62851|RS25_HUMAN	45.41	14	14	0	8670000		2	2	2	0		13742	40S ribosomal protein S25 OS=Homo sapiens OX=9606 GN=RPS25 PE=1 SV=1
1284	4300	sp|Q0VF96|CGNL1_HUMAN	45.22	2	2	0	4890000		2	2	2	0		149079	Cingulin-like protein 1 OS=Homo sapiens OX=9606 GN=CGNL1 PE=1 SV=2
875	3207	sp|Q92499|DDX1_HUMAN	45.2	4	4	0	12000000		3	3	5	0		82432	ATP-dependent RNA helicase DDX1 OS=Homo sapiens OX=9606 GN=DDX1 PE=1 SV=2
875	3226	tr|A0A087X2G1|A0A087X2G1_HUMAN	45.2	4	4	0	12000000		3	3	5	0		73975	ATP-dependent RNA helicase DDX1 OS=Homo sapiens OX=9606 GN=DDX1 PE=1 SV=1
875	3235	tr|F1T0B3|F1T0B3_HUMAN	45.2	4	4	0	12000000		3	3	5	0		73915	ATP-dependent RNA helicase DDX1 OS=Homo sapiens OX=9606 GN=DDX1 PE=1 SV=1
922	3272	sp|P51610|HCFC1_HUMAN	45.19	3	3	0	16500000		4	4	5	0	Carbamidomethylation	208730	Host cell factor 1 OS=Homo sapiens OX=9606 GN=HCFC1 PE=1 SV=2
922	3273	tr|A6NEM2|A6NEM2_HUMAN	45.19	3	3	0	16500000		4	4	5	0	Carbamidomethylation	213474	Host cell factor 1 OS=Homo sapiens OX=9606 GN=HCFC1 PE=1 SV=2
1207	4183	sp|P00338|LDHA_HUMAN	45.03	6	0	6		1020000	2	2	0	2	Carbamidomethylation	36689	L-lactate dehydrogenase A chain OS=Homo sapiens OX=9606 GN=LDHA PE=1 SV=2
1207	4292	tr|A0A087WUM2|A0A087WUM2_HUMAN	45.03	9	0	9		1020000	2	2	0	2	Carbamidomethylation	25497	L-lactate dehydrogenase OS=Homo sapiens OX=9606 GN=LDHAL6A PE=1 SV=1
1207	4294	sp|Q6ZMR3|LDH6A_HUMAN	45.03	6	0	6		1020000	2	2	0	2	Carbamidomethylation	36507	L-lactate dehydrogenase A-like 6A OS=Homo sapiens OX=9606 GN=LDHAL6A PE=2 SV=1
1234	3736	sp|P50148|GNAQ_HUMAN	44.46	6	6	0	1580000		2	1	2	0		42142	Guanine nucleotide-binding protein G(q) subunit alpha OS=Homo sapiens OX=9606 GN=GNAQ PE=1 SV=4
1459	4493	sp|Q9HCM4|E41L5_HUMAN	44.32	1	1	0	1400000		1	1	1	0		81856	Band 4.1-like protein 5 OS=Homo sapiens OX=9606 GN=EPB41L5 PE=1 SV=3
1459	5390	sp|Q9H329|E41LB_HUMAN	44.32	1	1	0	1400000		1	1	1	0		99712	Band 4.1-like protein 4B OS=Homo sapiens OX=9606 GN=EPB41L4B PE=2 SV=2
1414	4383	tr|F5GYK2|F5GYK2_HUMAN	44.14	2	2	0	5120000		1	1	1	0		68585	Striatin-4 OS=Homo sapiens OX=9606 GN=STRN4 PE=1 SV=1
1414	4384	sp|Q9NRL3|STRN4_HUMAN	44.14	2	2	0	5120000		1	1	1	0		80596	Striatin-4 OS=Homo sapiens OX=9606 GN=STRN4 PE=1 SV=2
1414	4615	tr|M0R317|M0R317_HUMAN	44.14	7	7	0	5120000		1	1	1	0		21002	Striatin-4 (Fragment) OS=Homo sapiens OX=9606 GN=STRN4 PE=1 SV=1
1058	3248	sp|Q5VSL9|STRP1_HUMAN	43.66	4	4	0	10200000		3	3	3	0	Carbamidomethylation	95576	Striatin-interacting protein 1 OS=Homo sapiens OX=9606 GN=STRIP1 PE=1 SV=1
1635	5262	sp|P46783|RS10_HUMAN	43.65	5	5	0	3550000		1	1	1	0		18898	40S ribosomal protein S10 OS=Homo sapiens OX=9606 GN=RPS10 PE=1 SV=1
1635	5264	tr|F6U211|F6U211_HUMAN	43.65	5	5	0	3550000		1	1	1	0		19868	40S ribosomal protein S10 OS=Homo sapiens OX=9606 GN=RPS10 PE=4 SV=1
1635	5267	tr|A0A1W2PQS6|A0A1W2PQS6_HUMAN	43.65	3	3	0	3550000		1	1	1	0		33141	RPS10-NUDT3 readthrough OS=Homo sapiens OX=9606 GN=RPS10-NUDT3 PE=4 SV=1
1464	4546	sp|Q92608|DOCK2_HUMAN	43.49	1	1	0	823000		1	1	1	0		211947	Dedicator of cytokinesis protein 2 OS=Homo sapiens OX=9606 GN=DOCK2 PE=1 SV=2
1464	4694	tr|E5RFJ0|E5RFJ0_HUMAN	43.49	1	1	0	823000		1	1	1	0		119221	Dedicator of cytokinesis protein 2 OS=Homo sapiens OX=9606 GN=DOCK2 PE=1 SV=1
1464	4824	tr|E7ERW7|E7ERW7_HUMAN	43.49	1	1	0	823000		1	1	1	0		153367	Dedicator of cytokinesis protein 2 OS=Homo sapiens OX=9606 GN=DOCK2 PE=1 SV=1
1464	5251	tr|F6S220|F6S220_HUMAN	43.49	4	4	0	823000		1	1	1	0		38332	Dedicator of cytokinesis protein 2 OS=Homo sapiens OX=9606 GN=DOCK2 PE=1 SV=1
1634	5255	sp|P55809|SCOT1_HUMAN	43.47	2	2	0	2500000		1	1	1	0		56158	Succinyl-CoA:3-ketoacid coenzyme A transferase 1 mitochondrial OS=Homo sapiens OX=9606 GN=OXCT1 PE=1 SV=1
1419	4492	sp|Q70Z35|PREX2_HUMAN	43.35	1	1	0	1140000		1	1	1	0	Carbamidomethylation	182621	Phosphatidylinositol 3 4 5-trisphosphate-dependent Rac exchanger 2 protein OS=Homo sapiens OX=9606 GN=PREX2 PE=2 SV=1
1636	5263	tr|E9PFU5|E9PFU5_HUMAN	43.13	2	2	0	4190000		1	1	1	0		59619	Pituitary adenylate cyclase-activating polypeptide type I receptor OS=Homo sapiens OX=9606 GN=ADCYAP1R1 PE=1 SV=1
1206	4175	sp|P50990|TCPQ_HUMAN	43.08	4	2	2	4100000	152000	2	2	1	1		59621	T-complex protein 1 subunit theta OS=Homo sapiens OX=9606 GN=CCT8 PE=1 SV=4
1127	4221	sp|P28072|PSB6_HUMAN	43.04	9	0	9		968000	2	2	0	3		25358	Proteasome subunit beta type-6 OS=Homo sapiens OX=9606 GN=PSMB6 PE=1 SV=4
1637	5270	sp|Q8NBU5|ATAD1_HUMAN	42.85	3	3	0	2740000		1	1	1	0	Carbamidomethylation	40744	ATPase family AAA domain-containing protein 1 OS=Homo sapiens OX=9606 GN=ATAD1 PE=1 SV=1
1516	4626	tr|E9PRP3|E9PRP3_HUMAN	42.76	6	6	0	4230000		1	1	1	0		17808	Protein turtle homolog B (Fragment) OS=Homo sapiens OX=9606 GN=IGSF9B PE=1 SV=1
1516	4627	tr|H0YDP1|H0YDP1_HUMAN	42.76	5	5	0	4230000		1	1	1	0		22887	Protein turtle homolog B (Fragment) OS=Homo sapiens OX=9606 GN=IGSF9B PE=1 SV=1
1516	4628	sp|Q9UPX0|TUTLB_HUMAN	42.76	1	1	0	4230000		1	1	1	0		147088	Protein turtle homolog B OS=Homo sapiens OX=9606 GN=IGSF9B PE=2 SV=2
1415	4389	tr|J3KQ96|J3KQ96_HUMAN	42.51	1	0	1		615000	1	1	0	1		144125	Treacle protein (Fragment) OS=Homo sapiens OX=9606 GN=TCOF1 PE=1 SV=1
1415	4390	sp|Q13428|TCOF_HUMAN	42.51	1	0	1		615000	1	1	0	1		152105	Treacle protein OS=Homo sapiens OX=9606 GN=TCOF1 PE=1 SV=3
1415	4391	tr|E7ETY2|E7ETY2_HUMAN	42.51	1	0	1		615000	1	1	0	1		152303	Treacle protein OS=Homo sapiens OX=9606 GN=TCOF1 PE=1 SV=1
1475	5277	tr|V9PBN7|V9PBN7_HUMAN	42.44	3	3	0	8600000		1	1	1	0		31826	Aquaporin 4 isoform delta4 OS=Homo sapiens OX=9606 GN=AQP4 PE=1 SV=1
1475	5278	sp|P55087|AQP4_HUMAN	42.44	3	3	0	8600000		1	1	1	0		34830	Aquaporin-4 OS=Homo sapiens OX=9606 GN=AQP4 PE=1 SV=2
1242	4197	sp|Q9H492|MLP3A_HUMAN	42.42	17	17	0	7610000		2	1	2	0		14272	Microtubule-associated proteins 1A/1B light chain 3A OS=Homo sapiens OX=9606 GN=MAP1LC3A PE=1 SV=2
1639	5306	sp|Q8N122|RPTOR_HUMAN	42.26	1	1	0	1730000		1	1	1	0		149037	Regulatory-associated protein of mTOR OS=Homo sapiens OX=9606 GN=RPTOR PE=1 SV=1
1240	3987	sp|Q9Y2U8|MAN1_HUMAN	42.26	3	3	0	4700000		2	2	2	0		99997	Inner nuclear membrane protein Man1 OS=Homo sapiens OX=9606 GN=LEMD3 PE=1 SV=2
1078	3380	sp|Q14247|SRC8_HUMAN	42.17	5	5	0	9720000		3	3	4	0		61586	Src substrate cortactin OS=Homo sapiens OX=9606 GN=CTTN PE=1 SV=2
1108	3381	sp|Q9NWB6|ARGL1_HUMAN	42.07	8	0	8		2780000	3	3	0	3		33216	Arginine and glutamate-rich protein 1 OS=Homo sapiens OX=9606 GN=ARGLU1 PE=1 SV=1
1286	4309	sp|O15145|ARPC3_HUMAN	42.01	10	10	0	5350000		2	2	2	0		20547	Actin-related protein 2/3 complex subunit 3 OS=Homo sapiens OX=9606 GN=ARPC3 PE=1 SV=3
1416	4406	sp|O15197|EPHB6_HUMAN	41.83	1	1	0	1770000		1	1	1	0		110700	Ephrin type-B receptor 6 OS=Homo sapiens OX=9606 GN=EPHB6 PE=1 SV=4
1416	4407	tr|A0A0G2JNH7|A0A0G2JNH7_HUMAN	41.83	1	1	0	1770000		1	1	1	0		110787	Ephrin type-B receptor 6 OS=Homo sapiens OX=9606 GN=EPHB6 PE=1 SV=1
1416	4408	tr|F8WCM8|F8WCM8_HUMAN	41.83	1	1	0	1770000		1	1	1	0		110771	Ephrin type-B receptor 6 OS=Homo sapiens OX=9606 GN=EPHB6 PE=1 SV=2
1416	4470	tr|A0A0G2JNC5|A0A0G2JNC5_HUMAN	41.83	2	2	0	1770000		1	1	1	0		79784	Ephrin type-B receptor 6 OS=Homo sapiens OX=9606 GN=EPHB6 PE=1 SV=1
1416	4471	tr|J3KQU5|J3KQU5_HUMAN	41.83	2	2	0	1770000		1	1	1	0		79768	Ephrin type-B receptor 6 OS=Homo sapiens OX=9606 GN=EPHB6 PE=1 SV=2
1037	3413	sp|Q01469|FABP5_HUMAN	41.65	20	13	13	5030000	1200000	3	3	2	2	Acetylation (Protein N-term)	15164	Fatty acid-binding protein epidermal OS=Homo sapiens OX=9606 GN=FABP5 PE=1 SV=3
1534	4833	sp|Q6P996|PDXD1_HUMAN	41.64	1	1	0	2350000		1	1	1	0		86707	Pyridoxal-dependent decarboxylase domain-containing protein 1 OS=Homo sapiens OX=9606 GN=PDXDC1 PE=1 SV=2
1534	4834	tr|H3BND4|H3BND4_HUMAN	41.64	1	1	0	2350000		1	1	1	0		88762	Pyridoxal-dependent decarboxylase domain-containing protein 1 OS=Homo sapiens OX=9606 GN=PDXDC1 PE=1 SV=1
1534	5292	tr|H3BPV5|H3BPV5_HUMAN	41.64	17	17	0	2350000		1	1	1	0		6914	Pyridoxal-dependent decarboxylase domain-containing protein 1 OS=Homo sapiens OX=9606 GN=PDXDC1 PE=4 SV=1
1534	5293	tr|H3BM88|H3BM88_HUMAN	41.64	14	14	0	2350000		1	1	1	0		8919	Pyridoxal-dependent decarboxylase domain-containing protein 1 OS=Homo sapiens OX=9606 GN=PDXDC1 PE=1 SV=1
1534	5294	tr|A0A0J9YXH6|A0A0J9YXH6_HUMAN	41.64	11	11	0	2350000		1	1	1	0		10858	Pyridoxal-dependent decarboxylase domain-containing protein 1 (Fragment) OS=Homo sapiens OX=9606 GN=PDXDC1 PE=1 SV=1
1534	5295	tr|H3BQ54|H3BQ54_HUMAN	41.64	6	6	0	2350000		1	1	1	0		20526	Pyridoxal-dependent decarboxylase domain-containing protein 1 (Fragment) OS=Homo sapiens OX=9606 GN=PDXDC1 PE=1 SV=1
1534	5296	tr|J3KNK7|J3KNK7_HUMAN	41.64	3	3	0	2350000		1	1	1	0		40950	Pyridoxal-dependent decarboxylase domain-containing protein 1 OS=Homo sapiens OX=9606 GN=PDXDC1 PE=1 SV=2
1534	5297	sp|Q6P474|PDXD2_HUMAN	41.64	2	2	0	2350000		1	1	1	0		51810	Putative pyridoxal-dependent decarboxylase domain-containing protein 2 OS=Homo sapiens OX=9606 GN=PDXDC2P PE=5 SV=3
1534	5298	tr|Q86XE2|Q86XE2_HUMAN	41.64	2	2	0	2350000		1	1	1	0		54982	PDXDC1 protein OS=Homo sapiens OX=9606 GN=PDXDC1 PE=1 SV=2
1165	3543	tr|E7EPU2|E7EPU2_HUMAN	41.46	1	1	0	2150000		2	2	2	0		168638	Disco-interacting protein 2 homolog C OS=Homo sapiens OX=9606 GN=DIP2C PE=1 SV=2
1165	3544	sp|Q9Y2E4|DIP2C_HUMAN	41.46	1	1	0	2150000		2	2	2	0		170766	Disco-interacting protein 2 homolog C OS=Homo sapiens OX=9606 GN=DIP2C PE=1 SV=2
1165	3565	tr|A0A0U1RQW6|A0A0U1RQW6_HUMAN	41.46	1	1	0	2150000		2	2	2	0		178086	Disco-interacting protein 2 homolog C OS=Homo sapiens OX=9606 GN=DIP2C PE=1 SV=1
1640	5324	sp|O75131|CPNE3_HUMAN	41.3	2	2	0	8440000		1	1	1	0		60131	Copine-3 OS=Homo sapiens OX=9606 GN=CPNE3 PE=1 SV=1
1640	5328	sp|Q96FN4|CPNE2_HUMAN	41.3	2	2	0	8440000		1	1	1	0		61190	Copine-2 OS=Homo sapiens OX=9606 GN=CPNE2 PE=1 SV=3
1640	5330	tr|E7ENV7|E7ENV7_HUMAN	41.3	2	2	0	8440000		1	1	1	0		62234	Copine-8 OS=Homo sapiens OX=9606 GN=CPNE8 PE=1 SV=2
1640	5331	sp|Q8IYJ1|CPNE9_HUMAN	41.3	2	2	0	8440000		1	1	1	0		61864	Copine-9 OS=Homo sapiens OX=9606 GN=CPNE9 PE=1 SV=3
1640	5332	sp|Q96A23|CPNE4_HUMAN	41.3	2	2	0	8440000		1	1	1	0		62395	Copine-4 OS=Homo sapiens OX=9606 GN=CPNE4 PE=1 SV=1
1640	5333	sp|O95741|CPNE6_HUMAN	41.3	2	2	0	8440000		1	1	1	0		61991	Copine-6 OS=Homo sapiens OX=9606 GN=CPNE6 PE=1 SV=3
1640	5334	sp|Q86YQ8|CPNE8_HUMAN	41.3	2	2	0	8440000		1	1	1	0		63108	Copine-8 OS=Homo sapiens OX=9606 GN=CPNE8 PE=1 SV=2
1640	5336	sp|Q9HCH3|CPNE5_HUMAN	41.3	2	2	0	8440000		1	1	1	0		65734	Copine-5 OS=Homo sapiens OX=9606 GN=CPNE5 PE=1 SV=2
1640	5337	sp|Q9UBL6|CPNE7_HUMAN	41.3	1	1	0	8440000		1	1	1	0		70294	Copine-7 OS=Homo sapiens OX=9606 GN=CPNE7 PE=1 SV=1
1166	3560	tr|A0A0C4DGX4|A0A0C4DGX4_HUMAN	41.24	3	3	0	3110000		2	2	2	0		87388	Cullin-1 OS=Homo sapiens OX=9606 GN=CUL1 PE=1 SV=1
1166	3561	sp|Q13616|CUL1_HUMAN	41.24	3	3	0	3110000		2	2	2	0		89678	Cullin-1 OS=Homo sapiens OX=9606 GN=CUL1 PE=1 SV=2
1646	5368	tr|A0A0B4J1Z1|A0A0B4J1Z1_HUMAN	41.01	9	0	9		624000	1	1	0	1		15763	Serine/arginine-rich-splicing factor 7 OS=Homo sapiens OX=9606 GN=SRSF7 PE=1 SV=1
1646	5369	tr|C9JAB2|C9JAB2_HUMAN	41.01	5	0	5		624000	1	1	0	1		26928	Serine/arginine-rich-splicing factor 7 OS=Homo sapiens OX=9606 GN=SRSF7 PE=1 SV=1
1646	5370	sp|Q16629|SRSF7_HUMAN	41.01	5	0	5		624000	1	1	0	1		27367	Serine/arginine-rich splicing factor 7 OS=Homo sapiens OX=9606 GN=SRSF7 PE=1 SV=1
1412	4371	sp|Q9BVA0|KTNB1_HUMAN	40.94	2	2	0	1190000		1	1	1	0	Carbamidomethylation	72334	Katanin p80 WD40 repeat-containing subunit B1 OS=Homo sapiens OX=9606 GN=KATNB1 PE=1 SV=1
1412	4760	tr|H3BTU7|H3BTU7_HUMAN	40.94	5	5	0	1190000		1	1	1	0	Carbamidomethylation	30243	Katanin p80 WD40 repeat-containing subunit B1 (Fragment) OS=Homo sapiens OX=9606 GN=KATNB1 PE=1 SV=1
1061	3342	tr|M0QZJ5|M0QZJ5_HUMAN	40.85	17	17	0	19700000		4	4	4	0		25802	Calcium-binding mitochondrial carrier protein SCaMC-3 (Fragment) OS=Homo sapiens OX=9606 GN=SLC25A23 PE=1 SV=1
1061	3343	sp|Q9BV35|SCMC3_HUMAN	40.85	9	9	0	19700000		4	4	4	0		52378	Calcium-binding mitochondrial carrier protein SCaMC-3 OS=Homo sapiens OX=9606 GN=SLC25A23 PE=1 SV=2
1128	4226	tr|J3KNK1|J3KNK1_HUMAN	40.85	5	3	2	1990000		2	1	1	2		38226	Mitogen-activated protein kinase OS=Homo sapiens OX=9606 GN=MAPK9 PE=1 SV=1
1456	4395	tr|H0Y645|H0Y645_HUMAN	40.68	4	4	0	2990000		1	1	1	0		31302	Casein kinase I isoform epsilon (Fragment) OS=Homo sapiens OX=9606 GN=CSNK1E PE=1 SV=1
1456	4396	tr|B0QY35|B0QY35_HUMAN	40.68	4	4	0	2990000		1	1	1	0		36085	Casein kinase I isoform epsilon OS=Homo sapiens OX=9606 GN=CSNK1E PE=1 SV=1
1456	4397	tr|B0QY34|B0QY34_HUMAN	40.68	4	4	0	2990000		1	1	1	0		38374	Casein kinase I isoform epsilon OS=Homo sapiens OX=9606 GN=CSNK1E PE=1 SV=1
1456	4398	sp|P48730|KC1D_HUMAN	40.68	3	3	0	2990000		1	1	1	0		47330	Casein kinase I isoform delta OS=Homo sapiens OX=9606 GN=CSNK1D PE=1 SV=2
1456	4399	sp|P49674|KC1E_HUMAN	40.68	3	3	0	2990000		1	1	1	0		47315	Casein kinase I isoform epsilon OS=Homo sapiens OX=9606 GN=CSNK1E PE=1 SV=1
1456	4400	tr|H7BYT1|H7BYT1_HUMAN	40.68	3	3	0	2990000		1	1	1	0		49064	Casein kinase I isoform delta OS=Homo sapiens OX=9606 GN=CSNK1D PE=1 SV=2
1456	4756	tr|J3QQI9|J3QQI9_HUMAN	40.68	6	6	0	2990000		1	1	1	0		21467	Casein kinase I isoform delta (Fragment) OS=Homo sapiens OX=9606 GN=CSNK1D PE=4 SV=1
1456	4757	tr|B0QY36|B0QY36_HUMAN	40.68	5	5	0	2990000		1	1	1	0		25616	Casein kinase I isoform epsilon (Fragment) OS=Homo sapiens OX=9606 GN=CSNK1E PE=1 SV=1
1456	5318	tr|H0Y2N6|H0Y2N6_HUMAN	40.68	10	10	0	2990000		1	1	1	0		13796	Casein kinase I isoform delta (Fragment) OS=Homo sapiens OX=9606 GN=CSNK1D PE=4 SV=1
1247	4582	tr|B7Z2R7|B7Z2R7_HUMAN	40.17	2	2	0	5990000		1	1	2	0		58792	Acyl-CoA-binding domain-containing protein 5 OS=Homo sapiens OX=9606 GN=ACBD5 PE=1 SV=1
1247	4583	sp|Q5T8D3|ACBD5_HUMAN	40.17	2	2	0	5990000		1	1	2	0		60092	Acyl-CoA-binding domain-containing protein 5 OS=Homo sapiens OX=9606 GN=ACBD5 PE=1 SV=1
1148	4153	sp|Q5TZA2|CROCC_HUMAN	40.06	1	1	1		2090000	3	1	2	1		228521	Rootletin OS=Homo sapiens OX=9606 GN=CROCC PE=1 SV=1
1641	5340	sp|P21453|S1PR1_HUMAN	40.03	2	2	0	4630000		1	1	1	0		42811	Sphingosine 1-phosphate receptor 1 OS=Homo sapiens OX=9606 GN=S1PR1 PE=1 SV=2
1522	4727	sp|Q9UQ03|COR2B_HUMAN	39.62	2	2	0	3440000		1	1	1	0		54954	Coronin-2B OS=Homo sapiens OX=9606 GN=CORO2B PE=1 SV=4
1186	3444	sp|Q9Y2H9|MAST1_HUMAN	39.61	2	2	0	1040000		3	2	3	0		170676	Microtubule-associated serine/threonine-protein kinase 1 OS=Homo sapiens OX=9606 GN=MAST1 PE=1 SV=2
1527	4774	tr|Q5QNZ2|Q5QNZ2_HUMAN	39.58	4	4	0	23200000		1	1	1	0		22275	ATP synthase peripheral stalk-membrane subunit b OS=Homo sapiens OX=9606 GN=ATP5PB PE=1 SV=1
1527	4780	sp|P24539|AT5F1_HUMAN	39.58	3	3	0	23200000		1	1	1	0		28909	ATP synthase F(0) complex subunit B1 mitochondrial OS=Homo sapiens OX=9606 GN=ATP5F1 PE=1 SV=2
1183	3397	tr|E9PFH4|E9PFH4_HUMAN	39.57	3	3	0	10200000		3	3	4	0	Carbamidomethylation	96670	Transportin-3 OS=Homo sapiens OX=9606 GN=TNPO3 PE=1 SV=1
1183	3402	sp|Q9Y5L0|TNPO3_HUMAN	39.57	3	3	0	10200000		3	3	4	0	Carbamidomethylation	104203	Transportin-3 OS=Homo sapiens OX=9606 GN=TNPO3 PE=1 SV=3
1183	3403	tr|C9J7E5|C9J7E5_HUMAN	39.57	3	3	0	10200000		3	3	4	0	Carbamidomethylation	108048	Transportin-3 OS=Homo sapiens OX=9606 GN=TNPO3 PE=1 SV=1
1642	5342	sp|Q9UF56|FXL17_HUMAN	39.49	2	2	0	5230000		1	1	1	0	Carbamidomethylation	75695	F-box/LRR-repeat protein 17 OS=Homo sapiens OX=9606 GN=FBXL17 PE=2 SV=3
1643	5343	tr|A0A0U1RR49|A0A0U1RR49_HUMAN	39.41	12	12	0	8030000		1	1	1	0		19015	Protein transport protein Sec24C (Fragment) OS=Homo sapiens OX=9606 GN=SEC24C PE=1 SV=1
951	3407	sp|Q9BPU6|DPYL5_HUMAN	39.36	7	7	0	14300000		3	3	5	0		61421	Dihydropyrimidinase-related protein 5 OS=Homo sapiens OX=9606 GN=DPYSL5 PE=1 SV=1
1526	4758	sp|P26196|DDX6_HUMAN	39.23	2	2	0	2040000		1	1	1	0		54417	Probable ATP-dependent RNA helicase DDX6 OS=Homo sapiens OX=9606 GN=DDX6 PE=1 SV=2
1526	5345	tr|Q8IV96|Q8IV96_HUMAN	39.23	6	6	0	2040000		1	1	1	0		20426	DDX6 protein OS=Homo sapiens OX=9606 GN=DDX6 PE=1 SV=1
1644	5348	sp|Q9NZ53|PDXL2_HUMAN	39.09	2	2	0	2130000		1	1	1	0		65076	Podocalyxin-like protein 2 OS=Homo sapiens OX=9606 GN=PODXL2 PE=1 SV=1
1645	5360	sp|P55010|IF5_HUMAN	39.08	2	2	0	1230000		1	1	1	0		49223	Eukaryotic translation initiation factor 5 OS=Homo sapiens OX=9606 GN=EIF5 PE=1 SV=2
[truncated: 675 more rows]
